# Supplementary material for: Statistical analysis in support of maintaining a healthy traditional Siamese cat population
Source: Genet Sel Evol. 2021 Jan 6;53:6. doi: 10.1186/s12711-020-00596-w (PMC7789816; doi:10.1186/s12711-020-00596-w)
Supplement: Supplementary file 1 — Additional file 1. Collected traditional Siamese pedigree data. Pseudonymized version (December 2018). Breeds are recoded using the EMS abbreviations. Unfortunately, the country of origin is registered together with the pedigree name. This information gets lost upon recoding pedigree names to numeric data. [file 12711_2020_596_MOESM1_ESM.csv]

Indiv	Sire	Dam	Sex	Breed	Born
1	0	0	male	BAL
2	0	0	male	THA
3	0	0	male	OSH
4	0	0	male	THA
5	0	0	male	THA
6	0	0	male	THA
7	0	0	male	BAL
8	0	0	male	OSH
9	0	0	male
10	0	0	male	OSH
11	0	0	male	SIA
12	0	0	male	OSH
13	0	0	male	OSH
14	0	0	male	BSH
15	0	0	male	THA
16	0	0	male	BAL
17	0	0	male	SIA
18	0	0	male	SIA
19	0	0	male	SIA
20	0	0	male	THA
21	0	0	male	THA
22	0	0	male	SIA
23	0	0	male	THA
24	0	0	male	THA
25	0	0	male	THA
26	0	0	male	SIA
27	0	0	male	THA
28	0	0	male	SIA
29	0	0	male	THA
30	0	0	male	THA
31	0	0	male	OSH
32	0	0	male	SIA
33	0	0	male	SIA
34	0	0	male	SIA
35	0	0	male	THA
36	0	0	male	SIA
37	0	0	male	SIA
38	0	0	male	BAL
39	0	0	male	BAL
40	0	0	male	OSH
41	0	0	male	SIA
42	0	0	male	SIA
43	0	0	male	SIA
44	0	0	male	SIA
45	0	0	male	SIA
46	0	0	male	SIA
47	0	0	male	SIA
48	0	0	male	THA
49	0	0	male	SIA
50	0	0	male	OSH
51	0	0	male	SIA
52	0	0	male	SIA
53	0	0	male	THA
54	0	0	male	THA
55	0	0	male	THA
56	0	0	male	SIA
57	0	0	male	SIA
58	0	0	male	SIA
59	0	0	male	SIA
60	0	0	male	THA
61	0	0	male	SIA
62	0	0	male	SIA
63	0	0	male	SIA
64	0	0	male	OSH
65	0	0	male	SIA
66	0	0	male	SIA
67	0	0	male	SIA
68	0	0	male	SIA
69	0	0	male	THA
70	0	0	male	BAL
71	0	0	male	BAL
72	0	0	male	HCS
73	0	0	male	SIA
74	0	0	male	SIA
75	0	0	male	OSH
76	0	0	male	CRX
77	0	0	male	SIA
78	0	0	male	SIA
79	0	0	male	THA
80	0	0	male	SIA
81	0	0	male	SIA
82	0	0	male	SIA
83	0	0	male	SIA
84	0	0	male	THA
85	0	0	male	THA
86	0	0	male	SIA
87	0	0	male	SIA
88	0	0	male	BAL
89	0	0	male	SIA
90	0	0	male	OSH
91	0	0	male	OSH
92	0	0	male	SIA
93	0	0	male	BAL
94	0	0	male	SIA
95	0	0	male	SIA
96	0	0	male	SIA
97	0	0	male	SIA
98	0	0	male	THA
99	0	0	male	OSH
100	0	0	female	OSH
101	0	0	female	THA
102	0	0	female	OSH
103	0	0	female	THA
104	0	0	female	THA
105	0	0	female	THA
106	0	0	female	THA
107	0	0	female	THA
108	0	0	female	OSH
109	0	0	female	THA
110	0	0	female	BAL
111	0	0	female	BAL
112	0	0	female	SIA
113	0	0	female	SIA
114	0	0	female	THA
115	0	0	female	SIA
116	0	0	female	SIA
117	0	0	female	SIA
118	0	0	female	OSH
119	0	0	female	SIA
120	0	0	female	SIA
121	0	0	female	THA
122	0	0	female	THA
123	0	0	female	SIA
124	0	0	female	BSH
125	0	0	female	SIA
126	0	0	female	XSH
127	0	0	female	SIA
128	0	0	female	BAL
129	0	0	female	SIA
130	0	0	female	SIA
131	0	0	female	THA
132	0	0	female	BAL
133	0	0	female	SIA
134	0	0	female	SIA
135	0	0	female	SIA
136	0	0	female	SIA
137	0	0	female	THA
138	0	0	female	SIA
139	0	0	female	SIA
140	0	0	female
141	0	0	female	THA
142	0	0	female	SIA
143	0	0	female	SIA
144	0	0	female	SIA
145	0	0	female	THA
146	0	0	female	THA
147	0	0	female	SIA
148	0	0	female	SIA
149	0	0	female	THA
150	0	0	female	THA
151	0	0	female	OSH
152	0	0	female	THA
153	0	0	female	THA
154	0	0	female	THA
155	0	0	female	THA
156	0	0	female	SIA
157	0	0	female	SIA
158	0	0	female	THA
159	0	0	female	OSH
160	0	0	female	OSH
161	0	0	female	SIA
162	0	0	female	SIA
163	0	0	female	SIA
164	0	0	female	SIA
165	0	0	female	SIA
166	0	0	female	SIA
167	0	0	female	SIA
168	0	0	female	BAL
169	0	0	female	BAL
170	0	0	female	SIA
171	0	0	female	BAL
172	0	0	female	SIA
173	0	0	female	SIA
174	0	0	female	OSH
175	0	0	female	THA
176	0	0	female	SIA
177	0	0	female	SIA
178	0	0	female	SIA
179	0	0	female	SIA
180	0	0	female	OSH
181	0	0	female	SIA
182	0	0	female	SIA
183	0	0	female	SIA
184	0	0	female	SIA
185	0	0	female	SIA
186	0	0	female	SIA
187	0	0	female	THA
188	0	0	female	SIA
189	0	0	female	SIA
190	0	0	female	SIA
191	0	0	female	THA
192	0	0	female	SIA
193	0	0	female	THA
194	0	0	female	SIA
195	0	0	female	SIA
196	0	0	female	SIA
197	0	0	female	THA
198	0	0	female	SIA
199	0	0	female	SIA
200	0	0	female	SIA
201	0	0	female	SIA
202	0	0	female	THA
203	0	0	female	SIA
204	0	0	female	SIA
205	0	0	female	SIA
206	0	0	female	SIA
207	0	0	female	SIA
208	0	0	female	SIA
209	0	0	female	THA
210	0	0	female	THA
211	0	0	female	SIA
212	0	0	female	SIA
213	0	0	female	THA
214	0	0	female	THA
215	0	0	female	THA
216	0	0	female	SIA
217	0	0	female	SIA
218	0	0	female	OSH
219	0	0	female	SIA
220	0	0	female	SIA
221	0	0	female	SIA
222	0	0	female	SIA
223	0	0	female	THA
224	0	0	female	THA
225	0	0	female	BAL
226	0	0	female	BAL
227	0	0	female	OSH
228	0	0	female	SIA
229	0	0	female	OSH
230	0	0	female	SIA
231	0	0	female	SIA
232	0	0	female	SIA
233	0	0	female	SIA
234	0	0	female	CRX
235	0	0	female	SIA
236	0	0	female	SIA
237	0	0	female	SIA
238	0	0	female	SIA
239	0	0	female	SIA
240	0	0	female	THA
241	0	0	female	OSH
242	0	0	female	SIA
243	0	0	female	OSH
244	0	0	female	SIA
245	0	0	female	SIA
246	0	0	female	SIA
247	0	0	female	OSH
248	0	0	female	SIA
249	0	0	female	THA
250	0	0	female	BAL
251	0	0	female	BAL
252	0	0	female	BAL
253	0	0	female	SIA
254	0	0	female	SIA
255	0	0	female	SIA
256	0	0	female	SIA
257	0	0	female	SIA
258	0	0	female	THA
259	0	0	female	SIA
260	0	0	female	SIA
261	0	0	female	SIA
262	0	0	female	SIA
263	0	0	female	BAL
264	0	0	female	OSH
265	0	0	female	SIA
266	0	0	female	THA
267	0	0	female	SIA
268	0	0	female	THA
269	0	0	female	SIA
270	0	0	female	SIA
271	0	0	female	SIA
272	0	0	female	SIA
273	0	0	male	SIA	1944
274	0	0	female	SIA
275	0	0	male	SIA
276	0	0	male	THA	2003
277	0	0	female	OSH
278	0	0	female	SIA
279	0	0	female	SIA
280	0	0	female	SIA
281	0	0	male	SIA
282	0	0	female	SIA
283	0	0	female	SIA
284	0	0	female	SIA
285	0	0	female	BAL
286	0	0	female	SIA	1998
287	0	0	female	SIA
288	0	0	male	SIA
289	0	0	female	SIA
290	0	0	female	SIA
291	0	0	female	SIA
292	0	0	female	BUR
293	0	0	female	SIA
294	0	0	female	SIA
295	0	0	female	SIA
296	0	0	female	SIA
297	0	0	female	SIA
298	0	0	female	SIA
299	0	0	female	SIA
300	0	0	male	SIA
301	0	0	male	SIA
302	0	0	female
303	0	0	female	SIA
304	0	0	male	SIA
305	0	0	female	SIA
306	0	0	male	SIA
307	0	0	male	SIA
308	0	0	female
309	0	0	male	SIA
310	0	0	male	SIA
311	0	0	female	SIA
312	0	0	female	SIA
313	0	0	female	SIA
314	0	0	female
315	0	0	female	BUR	1990
316	0	0	female	SIA
317	0	0	female	SIA
318	0	0	female	SIA
319	0	0	female	SIA
320	0	0	female	SIA
321	0	0	female	SIA
322	0	0	female	SIA
323	0	0	male	SIA
324	0	0	female	SIA
325	0	0	male	SIA
326	0	0	female	SIA
327	0	0	female	SIA
328	0	0	male	SIA
329	0	0	male	SIA	2006
330	0	0	female	SIA
331	0	0	female	SIA
332	0	0	female	SIA
333	0	0	male	SIA
334	0	0	female	OSH
335	0	0	female	THA
336	0	0	female	OSH
337	0	0	male	SIA
338	0	0	female	SIA	1984
339	0	0	female	SIA	1968
340	0	0	male	THA
341	0	0	female	SIA
342	0	0	female	SIA
343	0	0	female	THA
344	0	0	female	OSH
345	0	0	female	SIA
346	0	0	male	SIA
347	0	0	female	THA
348	0	0	female	SIA
349	0	0	female	SIA
350	0	0	female	SIA
351	0	0	male	THA
352	0	0	male	SIA	1987
353	0	0	male	BAL
354	0	0	male	BAL
355	0	0	female	BAL
356	0	0	male	THA
357	0	0	female	SIA
358	0	0	female	SIA
359	0	0	male	SIA
360	0	0	male	SIA	1961
361	0	0	female	SIA
362	0	0	female	SIA
363	0	0	female	SIA
364	0	0	male	OSH
365	0	0	female	OSH
366	0	0	male	SIA
367	0	0	male	ABY	1975
368	0	0	male	SIA
369	0	0	male	SIA
370	0	0	female	OSH
371	0	0	female	THA
372	0	0	female	THA
373	0	0	female	SIA
374	0	0	female	THA
375	0	0	female	THA
376	0	0	male	OSH
377	0	0	female	SIA
378	0	0	male	SIA
379	0	0	male	SIA
380	0	0	female	SIA
381	0	0	male	OSH
382	0	0	female	SIA	1940
383	0	0	female	SIA
384	0	0	female
385	0	0	female	SIA
386	0	0	female	THA
387	0	0	male	OLH	2010
388	0	0	female	OSH
389	0	0	female	SIA
390	0	0	female	SIA
391	0	0	female	SIA
392	0	0	male	SIA
393	0	0	female	SIA
394	0	0	female	THA
395	0	0	female	SIA
396	0	0	male	SIA
397	0	0	male	SIA	1948
398	0	0	female	SIA	1999
399	0	0	female	SIA
400	0	0	female	SIA
401	0	0	female	SIA
402	0	0	female	THA
403	0	0	female	THA
404	0	0	female	OSH
405	0	0	male	SIA
406	0	0	female	SIA
407	0	0	female	OSH
408	0	0	female	SIA
409	0	0	female
410	0	0	male	SIA
411	0	0	female	SIA
412	0	0	female	SIA
413	0	0	female	SIA
414	0	0	female	SIA
415	0	0	female	SIA	1988
416	0	0	female	OSH
417	0	0	male	BAL
418	0	0	female	OSH	1985
419	0	0	female	BAL
420	0	0	female	SIA
421	0	0	female	SIA
422	0	0	female	OSH
423	0	0	male	SIA
424	0	0	male	SIA
425	0	0	female	SIA
426	0	0	female	THA
427	0	0	female	SIA
428	0	0	female	HCS
429	0	0	female	SIA
430	0	0	female	SIA
431	0	0	female
432	0	0	male	OSH	1988
433	0	0	male	SIA
434	0	0	male	OSH
435	0	0	female	THA
436	0	0	male	SIA	1961
437	0	0	female	OSH
438	0	0	female	SIA
439	0	0	female	SIA
440	0	0	female	THA
441	0	0	female	SIA
442	0	0	male	SIA
443	0	0	male	THA
444	0	0	female	SIA
445	0	0	male	SIA
446	0	0	female	THA
447	0	0	female	OSH
448	0	0	female	SIA
449	0	0	male	SIA
450	0	0	female	SIA
451	0	0	female	SIA
452	0	0	female	SIA
453	0	0	male	THA
454	0	0	female
455	0	0	female	SIA
456	0	0	female	SIA
457	0	0	female	THA	2008
458	0	0	male	SIA
459	0	0	female	SIA
460	0	0	female	SIA	1980
461	0	0	female
462	0	0	male	TOS non
463	0	0	female	TOS non
464	0	0	male	TOS non
465	0	0	male
466	0	0	female	SIA
467	0	0	male	SIA
468	0	0	male	THA
469	0	0	male	SIA	1990
470	0	0	male	OSH
471	0	0	male	THA
472	0	0	male
473	0	0	male	SIA
474	0	0	female	OSH
475	0	0	female	THA
476	0	0	female	SIA
477	0	0	male	OSH
478	0	0	male	SIA
479	0	0	male	SIA	1991
480	0	0	female	SIA
481	0	0	female	BAL
482	0	0	female	SIA
483	0	0	female	SIA
484	0	0	female	SIA
485	0	0	female	SIA
486	0	0	female	SIA
487	0	0	male	THA
488	0	0	female	SIA
489	0	0	female	SIA
490	0	0	male	SIA
491	0	0	female	SIA	1991
492	0	0	male
493	0	0	male
494	0	0	male	THA
495	0	0	female	OSH
496	0	0	female	SIA
497	0	0	female	SIA
498	0	0	male	SIA
499	0	0	male	SIA	1969
500	0	0	female	SIA
501	0	0	female	SIA
502	0	0	male	THA
503	0	0	male	SIA
504	0	0	male	THA
505	0	0	female	SIA
506	0	0	male
507	0	0	female
508	0	0	male	THA
509	0	0	male	SIA
510	0	0	male	SIA
511	0	0	female	THA	2005
512	0	0	female	SIA
513	0	0	male	THA
514	0	0	female	BUR
515	0	0	male	SIA
516	0	0	female
517	0	0	male	SIA
518	0	0	female	OSH
519	0	0	male
520	0	0	female	SIA
521	0	0	female
522	0	0	male	SIA
523	0	0	female	SIA
524	0	0	female	OSH
525	0	0	male	THA
526	0	0	female
527	0	0	female	SIA
528	0	0	male	THA
529	0	0	female	BAL
530	0	0	female	SIA
531	0	0	female	OSH
532	0	0	female	SIA
533	0	0	female	THA
534	0	0	female	SIA
535	0	0	female
536	0	0	female
537	0	0	female	THA
538	0	0	female	THA
539	0	0	female	OSH
540	0	0	female	SIA
541	0	0	female	SIA
542	0	0	female	SIA
543	0	0	female	SIA
544	0	0	male	THA
545	0	0	male	SIA
546	0	0	female	SIA
547	0	0	female	SIA	1984
548	0	0	male	SIA
549	0	0	female	SIA
550	0	0	female	SIA
551	0	0	male	SIA	1944
552	0	0	male	SIA
553	0	0	male	OSH
554	0	0	female
555	0	0	female	SIA
556	0	0	female	SIA
557	0	0	female	BAL
558	0	0	female	SIA
559	0	0	female	SIA
560	0	0	female	SIA
561	0	0	female	SIA	1972
562	0	0	female	OSH
563	0	0	female	SIA
564	0	0	male	SIA
565	0	0	male	SIA
566	0	0	female	SIA
567	0	0	male	SIA
568	0	0	female	SIA	2001
569	0	0	female
570	0	0	female	SIA
571	0	0	female	SIA
572	0	0	male	SIA
573	0	0	male	SIA
574	0	0	female	SIA
575	0	0	male	SIA
576	0	0	male	SIA
577	0	0	female	OSH
578	0	0	female	SIA
579	0	0	female	THA
580	0	0	female	SIA
581	0	0	female	THA
582	0	0	female	THA
583	0	0	female	SIA
584	0	0	female	THA
585	0	0	male	SIA
586	0	0	female	SIA
587	0	0	male
588	0	0	female	SIA	2000
589	0	0	female	SIA
590	0	0	male	SIA
591	0	0	female	OSH
592	0	0	female	SIA
593	0	0	male	SIA
594	0	0	female	SIA
595	0	0	female	OSH
596	0	0	female	SIA
597	0	0	male	HCS
598	0	0	male	THA
599	0	0	male	OSH
600	0	0	female	SIA
601	0	0	male	SIA
602	0	0	female	SIA
603	0	0	male	SIA
604	0	0	female	SIA
605	0	0	female	SIA
606	0	0	female	SIA
607	0	0	male	SIA
608	0	0	female	SIA
609	0	0	female	BAL	1995
610	0	0	female
611	0	0	male	BAL	1990
612	0	0	male	SIA
613	0	0	male	BAL	1989
614	0	0	male	BAL	1999
615	0	0	female	BAL
616	0	0	female	BAL	2000
617	0	0	female	BAL	1999
618	0	0	male	BAL	2008
619	0	0	female	SIA
620	0	0	male	THA
621	0	0	female	SIA
622	0	0	female	SIA
623	0	0	male	SIA
624	0	0	female	SIA
625	0	0	female	SIA
626	0	0	female	SIA
627	0	0	male	BAL
628	0	0	male	SIA
629	0	0	female	THA
630	0	0	female	SIA
631	0	0	female
632	0	0	female	SIA
633	0	0	female	SIA
634	0	0	male	SIA
635	0	0	female
636	0	0	female	SIA
637	0	0	female	SIA
638	0	0	male	SIA
639	0	0	female	SIA
640	0	0	female	SIA
641	0	0	female	ABY
642	0	0	female	SIA
643	0	0	male	THA
644	0	0	female	SIA	1952
645	0	0	male	SIA	1949
646	0	0	female	THA
647	0	0	female	SIA
648	0	0	female	SIA
649	0	0	female	SIA
650	0	0	female	SIA
651	0	0	female	SIA
652	0	0	female	SIA	1961
653	0	0	female	SIA
654	0	0	female	SIA
655	0	0	male	SIA	1943
656	0	0	female	SIA
657	0	0	female	SIA	1949
658	0	0	female	SIA
659	0	0	female	SIA	1985
660	0	0	female	SIA
661	0	0	female	SIA
662	0	0	female	SIA
663	0	0	female	OSH
664	0	0	female	OSH
665	0	0	female	SIA
666	0	0	female	SIA
667	0	0	male	SIA
668	0	0	female	THA
669	0	0	female	SIA	1979
670	0	0	female	SIA
671	0	0	female	SIA
672	0	0	female	SIA
673	0	0	female	SIA
674	0	0	female	SIA
675	0	0	female	SIA
676	0	0	female	SIA
677	0	0	female	SIA
678	0	0	female	SIA
679	0	0	female	SIA
680	0	0	female	OSH
681	0	0	female	SIA
682	0	0	female	SIA
683	0	0	male	SIA
684	0	0	female	THA	2000
685	0	0	male	THA	2000
686	0	0	female	BAL
687	0	0	female	OSH
688	0	0	female	SIA
689	0	0	female	SIA
690	0	0	female	SIA
691	0	0	female	SIA
692	0	0	male	SIA
693	0	0	male
694	0	0	male	OSH
695	0	0	female	THA
696	0	0	female	OSH
697	0	0	male
698	0	0	female
699	0	0	female	OSH
700	0	0	female
701	0	0	male	SIA
702	0	0	female	SIA
703	0	0	female	SIA
704	0	0	female	SIA
705	0	0	female	SIA
706	0	0	female	SIA	1994
707	0	0	female	BAL	1987
708	0	0	female	SIA
709	0	0	female	SIA
710	0	0	female	SIA
711	0	0	male	SIA
712	0	0	female	BAL
713	0	0	female	BAL
714	0	0	female	SIA
715	0	0	female	SIA
716	0	0	female	SIA	1945
717	0	0	female	SIA
718	0	0	female	SIA	1911
719	0	0	male	SIA
720	0	0	female	SIA
721	0	0	female	SIA
722	0	0	female
723	0	0	female	SIA
724	0	0	male	SIA
725	0	0	male	SIA
726	0	0	male	SIA	1941
727	0	0	female	SIA
728	0	0	female
729	0	0	male	THA
730	0	0	female	THA
731	0	0	female	SIA
732	0	0	female	SIA
733	0	0	female	SIA
734	0	0	male	SIA
735	0	0	male	OSH
736	0	0	male
737	0	0	female
738	0	0	female	THA
739	0	0	female	OSH	2006
740	0	0	male	SIA
741	0	0	female	OSH	1996
742	0	0	male	THA
743	0	0	female	SIA
744	0	0	female	SIA
745	0	0	male	BUR
746	0	0	female	SIA
747	0	0	male	OSH	1990
748	0	0	male	OSH
749	0	0	male	SIA
750	0	0	female	SIA
751	0	0	male	OSH	1998
752	0	0	female	OSH	1996
753	0	0	female	HCS
754	0	0	female	SIA
755	0	0	male	SIA
756	0	0	male	SIA
757	0	0	female	SIA
758	0	0	female	SIA
759	0	0	female	SIA
760	0	0	male
761	0	0	female	SIA
762	0	0	male	SIA
763	0	0	male	SIA
764	0	0	male	SIA	1961
765	0	0	female	SIA	1969
766	0	0	female	SIA
767	0	0	male	SIA
768	0	0	female	SIA
769	0	0	female	SIA
770	0	0	male
771	0	0	male	SIA
772	0	0	female	SIA
773	0	0	male	SIA	1958
774	0	0	female	SIA	1957
775	0	0	male	SIA
776	0	0	male	SIA
777	0	0	male	SIA	1978
778	0	0	male	SIA
779	0	0	female	SIA
780	0	0	male	SIA	1952
781	0	0	female	SIA
782	0	0	female	SIA
783	0	0	female	SIA	1943
784	0	0	female	SIA
785	0	0	female	SIA
786	0	0	female	SIA
787	0	0	male	BAL
788	0	0	female	SIA
789	0	0	female	SIA
790	0	0	female	SIA
791	0	0	male	SIA
792	0	0	female	SIA
793	0	0	female
794	0	0	male	SIA
795	0	0	male	SIA
796	0	0	male	SIA
797	0	0	male	SIA
798	0	0	male	SIA
799	0	0	female	SIA
800	0	0	male	SIA
801	0	0	male	SIA
802	0	0	female	SIA
803	0	0	female	SIA
804	0	0	male	OSH
805	0	0	male	SIA	1968
806	0	0	male	THA
807	0	0	female	SIA
808	0	0	male	SIA
809	0	0	male	THA
810	0	0	female	SIA
811	0	0	female	SIA	1970
812	0	0	male	SIA
813	0	0	male	SIA
814	0	0	female	SIA
815	0	0	female	SIA
816	0	0	male	SIA
817	0	0	female	SIA
818	0	0	male		1942
819	0	0	female	SIA
820	0	0	male	SIA	1955
821	0	0	female	SIA
822	0	0	female	SIA
823	0	0	male	SIA
824	0	0	male	PER
825	0	0	male
826	0	0	female	SIA
827	0	0	female	SIA
828	0	0	female	OSH	1984
829	0	0	female	SIA
830	0	0	female	SIA	1957
831	0	0	male	SIA
832	0	0	female
833	0	0	female	SIA
834	0	0	male	SIA
835	0	0	female	SIA
836	0	0	male	SIA	1957
837	0	0	male
838	0	0	female	SIA
839	0	0	female	SIA
840	0	0	male	SIA
841	0	0	male	SIA
842	0	0	female	SIA
843	0	0	female	SIA
844	0	0	female	SIA	1968
845	0	0	female	SIA
846	0	0	female	SIA
847	0	0	female	SIA
848	0	0	female	SIA
849	0	0	male	SIA
850	0	0	male
851	0	0	female	OSH
852	0	0	male	SIA
853	0	0	female	OSH
854	0	0	female	SIA
855	0	0	female	SIA
856	0	0	female	SIA
857	0	0	male	SIA
858	0	0	male	SIA	1977
859	0	0	female
860	0	0	female	SIA
861	0	0	female	SIA
862	0	0	male
863	0	0	female	SIA
864	0	0	female	SIA
865	0	0	male
866	0	0	male	SIA
867	0	0	male	SIA
868	0	0	female	SIA
869	0	0	female	SIA
870	0	0	female	SIA
871	0	0	male
872	0	0	male	OSH
873	0	0	male	SIA
874	0	0	male	SIA
875	0	0	male	THA
876	0	0	male	SIA
877	0	0	male
878	0	0	female	SIA	1977
879	0	0	female
880	0	0	female	SIA
881	0	0	male	SIA
882	0	0	female	SIA
883	0	0	female	SIA
884	0	0	male	SIA
885	0	0	female	SIA
886	0	0	female	SIA
887	0	0	male	THA
888	0	0	male	SIA
889	0	0	male	SIA	1948
890	0	0	female	SIA
891	0	0	female	OSH
892	0	0	female	BUR
893	0	0	male	BUR
894	0	0	male	SIA
895	0	0	female	SIA
896	0	0	female	SIA
897	0	0	female
898	0	0	male	SIA	1945
899	0	0	female	SIA
900	0	0	male	SIA
901	0	0	female	SIA
902	0	0	female	OSH
903	0	0	female	SIA
904	0	0	female	SIA
905	0	0	female	SIA
906	0	0	male	OLH
907	0	0	female	BAL
908	0	0	female	SIA
909	0	0	male	SIA
910	0	0	female	SIA
911	0	0	female	SIA
912	0	0	male	SIA
913	0	0	female	SIA
914	0	0	male	SIA
915	0	0	male	SIA
916	0	0	female	THA
917	0	0	male	SIA
918	0	0	male	SIA	1977
919	0	0	female	SIA
920	0	0	female	THA
921	0	0	female	SIA
922	0	0	male	SIA	2001
923	0	0	female	SIA
924	0	0	male	SIA
925	0	0	male	SIA
926	0	0	female	SIA
927	0	0	female	SIA	1970
928	0	0	female	SIA	1973
929	0	0	female	SIA
930	0	0	female	OSH
931	0	0	female	SIA
932	0	0	female	THA
933	0	0	female	BAL
934	0	0	female	BAL	1973
935	0	0	female	SIA	1984
936	0	0	female	SIA
937	0	0	female	SIA	1938
938	0	0	female	SIA
939	0	0	female	BUR
940	0	0	female	BUR
941	0	0	female	SIA
942	0	0	female	SIA
943	0	0	female	SIA
944	0	0	female	SIA
945	0	0	female	SIA
946	0	0	male	SIA
947	0	0	male	SIA
948	0	0	female	SIA
949	0	0	female	OSH
950	0	0	female	SIA
951	0	0	male	SIA	1910
952	0	0	male	THA	2014
953	0	0	male	OSH
954	0	0	female	SIA
955	0	0	male	SIA
956	0	0	female	SIA
957	0	0	female
958	0	0	female
959	0	0	female	SIA
960	0	0	female	SIA	1965
961	0	0	male	SIA	1978
962	0	0	female
963	0	0	male	THA	2011
964	0	0	male	THA
965	0	0	female	OSH	1999
966	0	0	male	SIA	1997
967	0	0	male	OSH	2001
968	0	0	male	THA	2007
969	0	0	female	SIA
970	0	0	female	SIA	2005
971	0	0	male	SIA
972	0	0	male	SIA
973	0	0	female	SIA
974	0	0	male	SIA
975	0	0	female	SIA
976	0	0	female	THA
977	0	0	female	SIA
978	0	0	female	OSH
979	0	0	female	SIA
980	0	0	female	THA
981	0	0	female	SIA
982	0	0	male	SIA
983	0	0	male	OSH	1999
984	0	0	male	BAL
985	0	0	female	SIA
986	0	0	female	OSH
987	0	0	female	SIA
988	0	0	female	OSH
989	0	0	male	BAL
990	0	0	male	SIA	1975
991	0	0	female	SIA	1976
992	0	0	female	SIA
993	0	0	female	THA
994	0	0	female	SIA
995	0	0	male
996	0	0	male	SIA	1995
997	0	0	male	SIA
998	0	0	female	SIA
999	0	0	male	OSH
1000	0	0	female	SIA
1001	0	0	female	SIA
1002	0	0	female	SIA
1003	0	0	male
1004	0	0	male
1005	0	0	male	SIA
1006	0	0	female	SIA
1007	0	0	male	SIA
1008	0	0	female	SIA
1009	0	0	female	SIA
1010	0	0	male	SIA
1011	0	0	male	SIA
1012	0	0	male	SIA
1013	0	0	male	SIA
1014	0	0	female	SIA
1015	0	0	male
1016	0	0	male	SIA
1017	0	0	male	SIA
1018	0	0	female	SIA
1019	0	0	female	SIA
1020	0	0	male	BAL
1021	0	0	male	OSH
1022	0	0	female	SIA	2001
1023	0	0	female	THA
1024	0	0	female	SIA
1025	0	0	male	SIA
1026	0	0	female	SIA
1027	0	0	female	BAL
1028	0	0	male	THA
1029	0	0	male	THA
1030	0	0	male	THA
1031	0	0	female	OSH
1032	0	0	female
1033	0	0	female	SIA
1034	0	0	female	SIA
1035	0	0	female	SIA
1036	0	0	male	OSH	1995
1037	0	0	male	SIA
1038	0	0	female	SIA
1039	0	0	female	SIA
1040	0	0	female	SIA
1041	0	0	female	SIA
1042	0	0	male	SIA	1980
1043	0	0	female	SIA	1979
1044	0	0	male	SIA	1946
1045	0	0	male	SIA
1046	0	0	female	SIA
1047	0	0	female	SIA
1048	0	0	male	SIA
1049	0	0	female	SIA
1050	0	0	female	SIA	1945
1051	0	0	female	SIA
1052	0	0	female
1053	0	0	male	SIA
1054	0	0	male	SIA
1055	0	0	male	SIA
1056	0	0	male	SIA	1948
1057	0	0	male	OSH
1058	0	0	female	SIA	1933
1059	0	0	male	SIA
1060	0	0	male	SIA
1061	0	0	female	SIA
1062	0	0	male	BAL
1063	0	0	female	BAL
1064	0	0	female	SIA
1065	0	0	male	SIA	1972
1066	0	0	female	SIA
1067	0	0	female	THA
1068	0	0	female	THA
1069	0	0	female	SIA
1070	0	0	female	OSH
1071	0	0	female	SIA
1072	0	0	female	SIA
1073	0	0	male	SIA
1074	0	0	female
1075	0	0	male
1076	0	0	male	THA
1077	0	0	female	SIA
1078	0	0	male
1079	0	0	female	SIA
1080	0	0	male	SIA
1081	0	0	male	SIA
1082	0	0	female	THA
1083	0	0	female	SIA
1084	0	0	male	SIA	1958
1085	0	0	female	SIA	1956
1086	0	0	female	SIA
1087	0	0	male	SIA	1956
1088	0	0	female	SIA
1089	0	0	female	SIA	1961
1090	0	0	male	SIA
1091	0	0	male	SIA
1092	0	0	male	SIA
1093	0	0	male	SIA
1094	0	0	female	SIA	1958
1095	0	0	female	SIA
1096	0	0	female	THA
1097	0	0	female	THA
1098	0	0	female	SIA
1099	0	0	female
1100	0	0	female	SIA
1101	0	0	female	SIA
1102	0	0	female	SIA
1103	0	0	female	BAL
1104	0	0	male	SIA
1105	0	0	female	SIA	1959
1106	0	0	female	OSH
1107	0	0	female	SIA
1108	0	0	female	SIA
1109	0	0	female	SIA	1971
1110	0	0	male	SIA
1111	0	0	male	SIA
1112	0	0	female
1113	0	0	male
1114	0	0	male	SIA
1115	0	0	female	SIA
1116	0	0	female	SIA
1117	0	0	female	SIA
1118	0	0	female	SIA
1119	0	0	female	SIA	1961
1120	0	0	female	BAL	1992
1121	0	0	male	BAL	1990
1122	0	0	female	SIA	1962
1123	0	0	male	SIA
1124	0	0	male	SIA
1125	0	0	female	SIA	1955
1126	0	0	female	SIA
1127	0	0	female	SIA
1128	0	0	female
1129	0	0	male	SIA
1130	0	0	female	OSH
1131	0	0	female	SIA
1132	0	0	female	SIA
1133	0	0	female	SIA
1134	0	0	male	SIA
1135	0	0	female	SIA	1952
1136	0	0	female	OSH
1137	0	0	female	SIA
1138	0	0	male	SIA	1950
1139	0	0	female	OSH	1979
1140	0	0	female	SIA
1141	0	0	female	SIA	1975
1142	0	0	female	SIA
1143	0	0	female	OSH
1144	0	0	female	SIA
1145	0	0	male	SIA
1146	0	0	female	SIA
1147	0	0	female	SIA
1148	0	0	female	SIA	1978
1149	0	0	female	SIA
1150	0	0	female	SIA
1151	0	0	female	SIA
1152	0	0	female	OSH
1153	0	0	female	SIA	1972
1154	0	0	male	THA
1155	0	0	male	SIA
1156	0	0	male	SIA
1157	0	0	female	SIA
1158	0	0	female	SIA
1159	0	0	female	SIA
1160	0	0	female	SIA
1161	0	0	female	SIA
1162	0	0	male	SIA
1163	0	0	male	SIA
1164	0	0	female	SIA
1165	0	0	female	SIA
1166	0	0	female	SIA
1167	0	0	female	SIA
1168	0	0	female	SIA
1169	0	0	female	SIA	1983
1170	0	0	female	THA
1171	0	0	male	THA
1172	0	0	female	THA
1173	0	0	female	SIA
1174	0	0	female	OSH
1175	0	0	female	SIA
1176	0	0	female	SIA
1177	0	0	male	THA
1178	0	0	female	SIA	1957
1179	0	0	male	SIA
1180	0	0	female	SIA
1181	0	0	male	SIA
1182	0	0	female	SIA
1183	0	0	male	BAL
1184	0	0	female	SIA
1185	0	0	female	THA
1186	0	0	female	SIA
1187	0	0	female	SIA
1188	0	0	female	THA	2004
1189	0	0	female	THA
1190	0	0	female	SIA
1191	0	0	female	OSH
1192	0	0	female	SIA
1193	0	0	female	SIA
1194	0	0	female	THA	2007
1195	0	0	female	SIA	1966
1196	0	0	female	SIA
1197	0	0	female	SIA	2009
1198	0	0	male	THA	2009
1199	0	0	female	SIA
1200	0	0	female	OSH
1201	0	0	female	SIA
1202	0	0	male	SIA
1203	0	0	male	SIA	1993
1204	0	0	female	SIA	1994
1205	0	0	male	SIA
1206	0	0	male	OSH
1207	0	0	male	SIA
1208	0	0	female	SIA
1209	0	0	female	SIA
1210	0	0	female	SIA
1211	0	0	male	SIA	1946
1212	0	0	female	SIA	1946
1213	0	0	male	SIA
1214	0	0	female	BAL
1215	0	0	female	SIA
1216	0	0	female	OSH
1217	0	0	female	SIA
1218	0	0	male	SIA
1219	0	0	female	SIA
1220	0	0	female	SIA
1221	0	0	male	SIA
1222	0	0	female	SIA
1223	0	0	female	SIA
1224	0	0	female	THA
1225	0	0	female	SIA
1226	0	0	female	SIA
1227	0	0	female	SIA
1228	0	0	female	SIA
1229	0	0	female	SIA
1230	0	0	male	SIA
1231	0	0	female	SIA
1232	0	0	female	SIA
1233	0	0	male
1234	0	0	male	OSH
1235	0	0	female	SIA
1236	0	0	female	SIA
1237	0	0	female	OSH
1238	0	0	female	SIA
1239	0	0	male	SIA	1928
1240	0	0	male	SIA
1241	0	0	female	OSH
1242	0	0	male	BAL
1243	0	0	female
1244	0	0	female	BSH
1245	0	0	female	SIA	1978
1246	0	0	female	SIA
1247	0	0	female	SIA
1248	0	0	male	SIA
1249	0	0	female	SIA
1250	0	0	female	SIA
1251	0	0	female	SIA
1252	0	0	female	SIA
1253	0	0	female	SIA	1982
1254	0	0	female	SIA
1255	0	0	female	SIA
1256	0	0	female	SIA
1257	0	0	female	SIA
1258	0	0	male
1259	0	0	male	SIA
1260	0	0	female	SIA
1261	0	0	female	SIA	2002
1262	0	0	male	SIA	2002
1263	0	0	male	THA
1264	0	0	female	SIA
1265	0	0	female	SIA
1266	0	0	female	SIA
1267	0	0	female	SIA
1268	0	0	female	SIA
1269	0	0	male	SIA
1270	0	0	female	SIA	1941
1271	0	0	male	SIA	1953
1272	0	0	male	SIA	1943
1273	0	0	male	SIA
1274	0	0	female	SIA	1946
1275	0	0	female	SIA
1276	0	0	male	BAL
1277	0	0	male	SIA
1278	0	0	female
1279	0	0	female	PER
1280	0	0	female	RUS
1281	0	0	female	SIA
1282	0	0	male	SIA
1283	0	0	female	OSH
1284	0	0	female	SIA	1979
1285	0	0	female	SIA
1286	0	0	female	SIA	1985
1287	0	0	male	SIA	1941
1288	0	0	female	SIA	1950
1289	0	0	female	ABY
1290	0	0	male	SIA
1291	0	0	male	SIA
1292	0	0	female	SIA	1979
1293	0	0	female	SIA
1294	0	0	female	SIA
1295	0	0	female	SIA
1296	0	0	female	SIA	1950
1297	0	0	male	SIA
1298	0	0	female	SIA
1299	0	0	female	OSH
1300	0	0	female	OSH
1301	0	0	female
1302	0	0	male	THA
1303	0	0	female	SIA
1304	0	0	female	SIA
1305	0	0	female	SIA
1306	0	0	female	THA
1307	0	0	female	SIA
1308	0	0	female	SIA
1309	0	0	male	SIA
1310	0	0	male	SIA
1311	0	0	female	SIA
1312	0	0	female	SIA	1972
1313	0	0	female	SIA
1314	0	0	female	SIA
1315	0	0	female
1316	0	0	female	SIA
1317	0	0	female	OSH
1318	0	0	female	SIA	1966
1319	0	0	female	SIA
1320	0	0	female	SIA	1949
1321	0	0	female	SIA
1322	0	0	female	SIA
1323	0	0	female	SIA
1324	0	0	female	SIA
1325	0	0	female	SIA
1326	0	0	female	SIA
1327	0	0	female	SIA	1945
1328	0	0	male	SIA	1947
1329	0	0	female	SIA	1988
1330	0	0	female	SIA	1984
1331	0	0	female	BAL
1332	0	0	female	SIA
1333	0	0	female	SIA
1334	0	0	female	SIA
1335	0	0	female	SIA	1948
1336	0	0	female	SIA	1939
1337	0	0	male	SIA
1338	0	0	male	THA
1339	0	0	female	SIA
1340	0	0	female	OSH	1988
1341	0	0	female	OSH	1981
1342	0	0	male	SIA	1982
1343	0	0	male	SIA	1982
1344	0	0	female	OSH
1345	0	0	female	OSH	1982
1346	0	0	female	OSH	1975
1347	0	0	female	OSH
1348	0	0	female	OSH
1349	0	0	male	SIA
1350	0	0	female	SIA
1351	0	0	female
1352	0	0	male	SIA
1353	0	0	female	SIA
1354	0	0	female	SIA	1976
1355	0	0	male	SIA
1356	0	0	female	SIA
1357	0	0	male	SIA	1969
1358	0	0	female	SIA	1972
1359	0	0	male	OSH
1360	0	0	female	ABY
1361	0	0	male	THA
1362	0	0	female	SIA
1363	0	0	female
1364	0	0	male	THA
1365	0	0	male	OSH
1366	0	0	male	SIA
1367	0	0	female	SIA
1368	0	0	female	SIA	1969
1369	0	0	male	SIA
1370	0	0	male	SIA
1371	0	0	male	SIA
1372	0	0	female	SIA
1373	0	0	female	SIA
1374	0	0	female	THA
1375	0	0	female
1376	0	0	male
1377	0	0	female	BAL
1378	0	0	female	SIA
1379	0	0	female	SIA	1971
1380	0	0	male	SIA
1381	0	0	female	SIA
1382	0	0	male	SIA
1383	0	0	male	SIA
1384	0	0	female	SIA
1385	0	0	female	THA	2008
1386	0	0	male	SIA	1928
1387	0	0	male	SIA
1388	0	0	male	SIA
1389	0	0	male	SIA	2004
1390	0	0	male	SIA	1945
1391	0	0	male	SIA
1392	0	0	female	SIA	1987
1393	0	0	female	THA
1394	0	0	female	SIA
1395	0	0	male	SIA
1396	0	0	female
1397	0	0	male	SIA
1398	0	0	male	SIA
1399	0	0	female
1400	0	0	female	SIA
1401	0	0	female	SIA
1402	0	0	male	SIA
1403	0	0	female	THA
1404	0	0	female	SIA
1405	0	0	female	SIA	1972
1406	0	0	female	THA	2014
1407	0	0	female	SIA
1408	0	0	female	THA
1409	0	0	male	SIA
1410	0	0	female	SIA	1976
1411	0	0	male	THA	2008
1412	0	0	female	SIA
1413	0	0	female	THA	1993
1414	0	0	female	SIA
1415	0	0	female	SIA
1416	0	0	female	SIA
1417	0	0	female	SIA	1948
1418	0	0	male	SIA
1419	0	0	female	SIA
1420	0	0	female	OSH
1421	0	0	female	SIA
1422	0	0	female	SIA
1423	0	0	female	SIA
1424	0	0	female	SIA	1948
1425	0	0	male	THA	2002
1426	0	0	male	SIA
1427	0	0	female	THA
1428	0	0	female	OSH	1981
1429	0	0	male	RUS
1430	0	0	male	SIA
1431	0	0	male	SIA	1979
1432	0	0	female	NEM
1433	0	0	female	SIA
1434	0	0	male	THA
1435	0	0	male	SIA
1436	0	0	male	THA
1437	0	0	female	THA
1438	0	0	female	SIA
1439	0	0	female	SIA
1440	0	0	female	SIA
1441	0	0	male
1442	0	0	male	SIA
1443	0	0	female	OSH
1444	0	0	male	SIA
1445	0	0	female
1446	0	0	female	ABY
1447	0	0	male	SIA
1448	0	0	female	SIA
1449	0	0	female	SIA
1450	0	0	female	SIA
1451	0	0	female	SIA
1452	0	0	male	SIA
1453	0	0	female	SIA
1454	0	0	female	SIA
1455	0	0	female	BAL
1456	0	0	female	SIA
1457	0	0	male	SIA
1458	0	0	female	OSH
1459	0	0	male	THA
1460	0	0	female	SIA
1461	0	0	female	SIA
1462	0	0	female	SIA
1463	0	0	male
1464	0	0	female	THA
1465	0	0	female	OSH
1466	0	0	male	THA
1467	0	0	female	SIA
1468	0	0	female	SIA
1469	0	0	female	BAL
1470	0	0	female	THA
1471	0	0	male	SIA
1472	0	0	female	SIA
1473	0	0	female	SIA	1979
1474	0	0	male	SIA
1475	0	0	male	OSH
1476	0	0	female	OSH
1477	0	0	female	SIA
1478	0	0	male	OSH
1479	0	0	female	SIA
1480	0	0	male	BAL
1481	0	0	female	BAL
1482	0	0	female	OSH
1483	0	0	male	THA	2009
1484	0	0	female	SIA	1969
1485	0	0	male	SIA	1968
1486	0	0	female	SIA
1487	0	0	female	OSH
1488	0	0	female
1489	0	0	female	THA
1490	0	0	female	THA
1491	0	0	female	SIA
1492	0	0	female	BAL
1493	0	0	male	THA
1494	0	0	female	SIA
1495	0	0	male	BAL
1496	0	0	female
1497	0	0	female	SIA	1939
1498	0	0	female	SIA
1499	0	0	female
1500	0	0	female	THA
1501	0	0	male	OSH
1502	0	0	female	OSH
1503	0	0	female	SIA
1504	0	0	male	SIA	1964
1505	0	0	female	OLH
1506	0	0	male	SIA	1976
1507	0	0	female	SIA
1508	0	0	female	SIA	1977
1509	0	0	male	SIA	1978
1510	0	0	male	SIA	1977
1511	0	0	male	SIA	1980
1512	0	0	female	SIA
1513	0	0	male	THA
1514	0	0	female	SNO
1515	0	0	male	THA
1516	0	0	female	OSH
1517	0	0	female	SIA
1518	0	0	female	SIA
1519	0	0	female	SIA
1520	0	0	female	SIA
1521	0	0	male	SIA
1522	0	0	female	SIA
1523	0	0	female	SIA	1994
1524	0	0	male	SIA
1525	0	0	male	SIA
1526	0	0	male	ABY
1527	0	0	female
1528	0	0	female	SIA
1529	0	0	male	SIA
1530	0	0	female	SIA	1940
1531	0	0	female
1532	0	0	female	SIA
1533	0	0	male	SIA
1534	0	0	male	SIA
1535	0	0	female	SIA
1536	0	0	male	SIA
1537	0	0	female	THA
1538	0	0	female	SIA
1539	0	0	female	OSH
1540	0	0	male	THA
1541	0	0	male	THA
1542	0	0	female	SIA
1543	0	0	male	SIA
1544	0	0	female	OSH
1545	0	0	female	SIA
1546	0	0	female	OSH
1547	0	0	female	SIA
1548	0	0	female	SIA
1549	0	0	male	SIA
1550	0	0	male	SIA
1551	0	0	female
1552	0	0	female	THA
1553	0	0	male	SIA
1554	0	0	female	SIA
1555	0	0	male	OSH
1556	0	0	male	OSH
1557	0	0	female	OSH
1558	0	0	female	SIA
1559	0	0	male	OSH
1560	0	0	male	SIA
1561	0	0	female	THA	2008
1562	0	0	male	THA
1563	0	0	female	SIA
1564	0	0	female	SIA
1565	0	0	female	SIA	1962
1566	0	0	female	SIA
1567	0	0	female	SIA
1568	0	0	male	SIA
1569	0	0	male	OSH
1570	0	0	female	SIA
1571	0	0	male
1572	0	0	female	SIA
1573	0	0	female	SIA
1574	0	0	male	SIA	1972
1575	0	0	female	SIA
1576	0	0	female	SIA	1972
1577	0	0	male	DRX
1578	0	0	female	SIA
1579	0	0	female	SIA
1580	0	0	female	SIA
1581	0	0	male
1582	0	0	female	SIA
1583	0	0	female	SIA
1584	0	0	female	SIA
1585	0	0	male	SIA	1983
1586	0	0	female	THA
1587	0	0	female	SIA
1588	0	0	female	SIA
1589	0	0	female	SIA	1980
1590	0	0	female	SIA	1980
1591	0	0	female	SIA	1961
1592	0	0	female	SIA
1593	0	0	male	SIA
1594	0	0	female	SIA
1595	0	0	male	SIA
1596	0	0	female	SIA
1597	0	0	female	SIA
1598	0	0	female	SIA
1599	0	0	male	SIA	1966
1600	0	0	female	SIA
1601	0	0	female	SIA
1602	0	0	female	SIA
1603	0	0	female	SIA
1604	0	0	female
1605	0	0	male	OSH
1606	0	0	male	SIA
1607	0	0	female	THA	2002
1608	0	0	male	OSH
1609	0	0	female
1610	0	0	female
1611	0	0	male	SIA
1612	0	0	female	SIA
1613	0	0	female	SIA
1614	0	0	female	THA
1615	0	0	female	OSH
1616	0	0	female	SIA
1617	0	0	male	OSH
1618	0	0	female	SIA
1619	0	0	female	THA
1620	0	0	male	THA
1621	0	0	male	THA
1622	0	0	female	THA
1623	0	0	female	THA
1624	0	0	female
1625	0	0	female	SIA
1626	0	0	female	SIA
1627	0	0	female	OSH
1628	0	0	male	OSH
1629	0	0	male	OSH	1981
1630	0	0	female	THA
1631	0	0	female	SIA
1632	0	0	male	SIA
1633	0	0	male	BAL	2015
1634	0	0	female	SIA
1635	0	0	female	SIA	1969
1636	0	0	male	OSH
1637	0	0	female	OSH
1638	0	0	female	SIA
1639	0	0	male	THA
1640	0	0	male	SIA
1641	0	0	male	SIA
1642	0	0	female	OSH
1643	0	0	female	THA
1644	0	0	female	SIA
1645	0	0	female	SIA
1646	0	0	female	SIA	1974
1647	0	0	female	OSH
1648	0	0	male	SIA
1649	0	0	male	SIA
1650	0	0	female	SIA
1651	0	0	female	THA
1652	0	0	male	OSH
1653	0	0	female	SIA
1654	0	0	female	SIA
1655	0	0	male	SIA
1656	0	0	female	SIA
1657	0	0	female	SIA
1658	0	0	female	THA
1659	0	0	female	THA
1660	0	0	female	THA
1661	0	0	male	SIA
1662	0	0	female	THA
1663	0	0	male	SIA
1664	0	0	male	ABY
1665	0	0	female	ABY
1666	0	0	female	OSH
1667	0	0	female	THA
1668	0	0	female	SIA
1669	0	0	female	SIA
1670	0	0	male	OSH
1671	0	0	male	TOS non
1672	0	0	female	SIA
1673	0	0	female	BAL
1674	0	0	female	THA
1675	0	0	female	SIA
1676	0	0	male	SIA
1677	0	0	female	SIA
1678	0	0	female	SIA
1679	0	0	female	THA
1680	0	0	female	SIA	1984
1681	0	0	female	THA
1682	0	0	female	THA
1683	0	0	female
1684	0	0	female	ABY
1685	0	0	male	BAL
1686	0	0	female	OSH
1687	0	0	male	SIA	1941
1688	0	0	male	SIA
1689	0	0	female	SIA
1690	0	0	female	OSH
1691	0	0	male	SIA
1692	0	0	female	SIA
1693	0	0	female	SIA
1694	0	0	female	OSH
1695	0	0	female	SIA
1696	0	0	female	SIA
1697	0	0	male	THA
1698	0	0	male	SIA
1699	0	0	female	SIA
1700	0	0	male	SIA
1701	0	0	female	SIA
1702	0	0	female	THA
1703	0	0	female	SIA	1968
1704	0	0	male	SIA
1705	0	0	male	THA
1706	0	0	female	THA	2010
1707	0	0	female	SIA
1708	0	0	female	SIA	1951
1709	0	0	female	SIA
1710	0	0	male	SIA
1711	0	0	male	SIA
1712	0	0	male	SIA	1987
1713	0	0	female	SIA	1987
1714	0	0	female	SIA
1715	0	0	male	SIA
1716	0	0	male	SIA
1717	0	0	female	SIA
1718	0	0	female	SIA
1719	0	0	female	SIA
1720	0	0	female	SIA
1721	0	0	female	SIA
1722	0	0	male	SIA
1723	0	0	male	SIA
1724	0	0	male	SIA
1725	0	0	female	SIA
1726	0	0	male	SIA
1727	0	0	female	BUR	2004
1728	0	0	female	SIA
1729	0	0	female	OSH
1730	0	0	male	THA	2011
1731	0	0	female	THA
1732	0	0	male	SIA
1733	0	0	female	SIA
1734	0	0	male	BAL
1735	0	0	male	BAL	1988
1736	0	0	female	BAL	1980
1737	0	0	female	BAL	1988
1738	0	0	female	SIA
1739	0	0	male	SIA
1740	0	0	male	SIA
1741	0	0	female	SIA
1742	0	0	female	SIA	1989
1743	0	0	female	SIA
1744	0	0	female	SIA	1993
1745	0	0	female	OSH
1746	0	0	female	OSH
1747	0	0	male	SIA	1941
1748	0	0	male	OSH
1749	0	0	female	SIA
1750	0	0	male	SIA	1983
1751	0	0	female	SIA
1752	0	0	female	OSH
1753	0	0	female	THA
1754	0	0	female	SIA
1755	0	0	female	THA
1756	0	0	female	SIA
1757	0	0	female	THA
1758	0	0	female	SIA
1759	0	0	female	OSH
1760	0	0	male	BAL
1761	0	0	female	SIA
1762	0	0	female	SIA
1763	0	0	male	SIA
1764	0	0	male	SIA
1765	0	0	female	THA
1766	0	0	female	SIA	1982
1767	0	0	female	OSH	2006
1768	0	0	female	SIA	1933
1769	0	0	female	OSH
1770	0	0	male	OSH
1771	0	0	male
1772	0	0	male	SIA
1773	0	0	female	SIA
1774	0	0	female	SIA
1775	0	0	female	SIA
1776	0	0	female	SIA
1777	0	0	male	SIA
1778	0	0	male	THA
1779	0	0	male	BAL	1990
1780	0	0	female
1781	0	0	male	SIA
1782	0	0	female	SIA
1783	0	0	male
1784	0	0	female	SIA
1785	0	0	female	OSH
1786	0	0	male	SIA
1787	0	0	female
1788	0	0	female	OSH	1989
1789	0	0	female	SIA
1790	0	0	female	SIA
1791	0	0	female	SIA
1792	0	0	female
1793	0	0	male	SIA
1794	0	0	female	OSH
1795	0	0	male	SIA
1796	0	0	female	SIA
1797	0	0	male	SIA	1932
1798	0	0	female	SIA
1799	0	0	male	THA
1800	0	0	male	SIA
1801	0	0	female	SIA
1802	0	0	male	SIA
1803	0	0	female	SIA
1804	0	0	male	SIA
1805	0	0	male	THA
1806	0	0	female	BAL	1995
1807	0	0	male	THA	2007
1808	0	0	male
1809	0	0	female	SIA
1810	0	0	female	SIA
1811	0	0	male	SIA
1812	0	0	male	AMS non
1813	0	0	female	SIA	1949
1814	0	0	female	SIA
1815	0	0	female	SIA	1961
1816	0	0	male	SIA	1960
1817	0	0	female	SIA	1949
1818	0	0	male	SIA
1819	0	0	female	SIA
1820	0	0	male	SIA
1821	0	0	male	SIA
1822	0	0	female	SIA
1823	0	0	female	SIA
1824	0	0	male	THA
1825	0	0	female	OSH
1826	0	0	male	THA
1827	0	0	female	SIA
1828	0	0	male	SIA
1829	0	0	male	SIA
1830	0	0	male	THA
1831	0	0	female	SIA
1832	0	0	female	SIA
1833	0	0	male	SIA
1834	0	0	female
1835	0	0	female	THA	2012
1836	0	0	male	SIA
1837	0	0	male	OSH
1838	0	0	male	SIA	1950
1839	0	0	female	SIA	1961
1840	0	0	male	SIA
1841	0	0	female	OSH
1842	0	0	female	SIA
1843	0	0	female	SIA	1970
1844	0	0	female	SIA
1845	0	0	female	SIA
1846	0	0	female	SIA
1847	0	0	male	SIA
1848	0	0	female	SIA
1849	0	0	female	SIA
1850	0	0	female	DRX
1851	0	0	female	SIA
1852	0	0	male	THA
1853	0	0	female	SIA
1854	0	0	female
1855	0	0	female	SIA
1856	0	0	female	SIA
1857	0	0	male	THA HLH
1858	0	0	male	SIA	1961
1859	0	0	female	SIA
1860	0	0	male	OSH
1861	0	0	male	SIA
1862	0	0	male	SIA
1863	0	0	female	SIA
1864	0	0	female	SIA
1865	0	0	female	SIA
1866	0	0	male	OSH
1867	0	0	female	SIA	1972
1868	0	0	female
1869	0	0	male
1870	0	0	female
1871	0	0	female	SIA
1872	0	0	female	OSH
1873	0	0	female
1874	0	0	female	SIA	1975
1875	0	0	female	SIA
1876	0	0	female	SIA
1877	0	0	female	SIA
1878	0	0	female		1957
1879	0	0	male	SIA	1954
1880	0	0	female	SIA
1881	0	0	female	SIA
1882	0	0	female	SIA
1883	0	0	female	SIA
1884	0	0	female	SIA
1885	0	0	male	SIA
1886	0	0	male	SIA
1887	0	0	female	SIA	2000
1888	0	0	female	SIA
1889	0	0	female	SIA
1890	0	0	female	SIA	1940
1891	0	0	male	SIA
1892	0	0	female	SIA
1893	0	0	male	OSH
1894	0	0	female	SIA
1895	0	0	female	SIA
1896	0	0	female	SIA
1897	0	0	female	OSH
1898	0	0	female	SIA
1899	0	0	female	SIA
1900	0	0	female	SIA
1901	0	0	male	THA
1902	0	0	female	SIA
1903	0	0	male	TOS non
1904	0	0	female	SIA
1905	0	0	male	SIA	1948
1906	0	0	male	OLH
1907	0	0	male	SIA
1908	0	0	male	SIA
1909	0	0	female	SIA
1910	0	0	male	SIA
1911	0	0	female	SIA
1912	0	0	female	SIA
1913	0	0	male
1914	0	0	female	SIA
1915	0	0	female	SIA
1916	0	0	male	OSH
1917	0	0	female	SIA
1918	0	0	male	SIA
1919	0	0	female	SIA
1920	0	0	male	SIA
1921	0	0	female	SIA
1922	0	0	female	SIA
1923	0	0	female	THA
1924	0	0	female	OLH
1925	0	0	female	THA	2003
1926	0	0	male	SIA
1927	0	0	female	SIA
1928	0	0	female	SIA
1929	0	0	female	SIA
1930	0	0	female	SIA
1931	0	0	female	SIA	1960
1932	0	0	male	SIA	1959
1933	0	0	male	SIA	1947
1934	0	0	female	OSH	1994
1935	0	0	female	SIA
1936	0	0	female	SIA
1937	0	0	female	SIA
1938	0	0	male	SIA
1939	0	0	male	THA
1940	0	0	male	THA
1941	0	0	male	SIA
1942	0	0	male	OSH	1979
1943	0	0	female	OSH
1944	0	0	male	SIA
1945	0	0	male	BAL
1946	0	0	female
1947	0	0	female	BAL
1948	0	0	male	BAL
1949	0	0	female	BAL
1950	0	0	female	SIA	1951
1951	0	0	female	SIA
1952	0	0	female	SIA
1953	0	0	female	SIA
1954	0	0	female	SIA
1955	0	0	male	SIA
1956	0	0	male	SIA	1940
1957	0	0	female	OLH
1958	0	0	female	SIA
1959	0	0	female	SIA
1960	0	0	male
1961	0	0	male	SIA	1955
1962	0	0	female
1963	0	0	male	SIA
1964	0	0	female	SIA
1965	0	0	male	SIA
1966	0	0	female	SIA
1967	0	0	male	THA
1968	0	0	female	SIA
1969	0	0	female	OSH
1970	0	0	male	SIA
1971	0	0	male	SIA
1972	0	0	female	SIA
1973	0	0	female	SIA
1974	0	0	female	SIA
1975	0	0	female	SIA	1978
1976	0	0	male	THA
1977	0	0	female	SIA
1978	0	0	male	OSH
1979	0	0	female	THA	2007
1980	0	0	female	SIA
1981	0	0	female	SIA
1982	0	0	female	THA
1983	0	0	male	BAL	2003
1984	0	0	male	SIA
1985	0	0	female
1986	0	0	female	SIA
1987	0	0	female	OSH
1988	0	0	female	THA
1989	0	0	male	SIA
1990	0	0	female
1991	0	0	male	SIA
1992	0	0	male	SIA	1934
1993	0	0	male	SIA
1994	0	0	female	SIA
1995	0	0	male	SIA
1996	0	0	female	OSH
1997	0	0	female	SIA
1998	0	0	female	SIA
1999	0	0	female	SIA	1990
[truncated: 37,577 more rows]
