# Supplementary material for: Statistical analysis in support of maintaining a healthy traditional Siamese cat population
Source: Genet Sel Evol. 2021 Jan 6;53:6. doi: 10.1186/s12711-020-00596-w (PMC7789816; doi:10.1186/s12711-020-00596-w)
Supplement: Supplementary file 2 — Additional file 2. Completeness of Thai cat pedigrees. R script for analysing pedigree completeness per generation for males and females separately. [file 12711_2020_596_MOESM2_ESM.rscript]

# THA_completeness.R
# [arthurp] 18-07-2017
# R version: R-3.5.3
# optiSel version: 2.0.2
# RStudio version: 1.1.453
# Dataset: thai_pedigrees.csv (Dec. 2018)
# anonymised, recoded breed information to use EMS codes
# Creates output THA_completeness_1617.csv
# Plots completeness of pedigrees over the generations for
# males and females
getwd()
library(optiSel)
all <- read.csv("thai_pedigrees.csv",na.strings="")
ped<-data.frame(all$Indiv, all$Sire, all$Dam, all$Sex, all$Breed, all$Born)
colnames(ped) <- c("Indiv","Sire", "Dam", "Sex", "Breed", "Born")
Pedig<-prePed(ped)
compl_sex<-completeness(Pedig, keep=(Pedig$Breed=="THA" & Pedig$Born %in% (2016:2017)), by="Sex")
write.csv(compl_sex, file = "THA_completeness_1617.csv")
#
compl_male<-subset(compl_sex$Completeness, compl_sex$Sex=="male")
compl_female<-subset(compl_sex$Completeness, compl_sex$Sex=="female")
par(mfrow=c(1,1))
plot(c(0:50), compl_male, type="n", xlim=c(0, 50), ylim=c(0, 1.0), xlab="Generation", ylab="Completeness", font=2, font.lab=2 )
lines(c(0:50), compl_male, type="l", col="black", lwd=1.5 )
lines(c(0:50), compl_female, type="l", col="red", lwd=1.5 )
legend(35, 0.90, c("males", "females"), col=c("black", "red"), lty=1, lwd=1.5)
#
keep<-Pedig$Indiv[(Pedig$Breed=="THA" & Pedig$Born %in% (2016:2017))]
Summary<-summary(Pedig, keep.only=keep)
mean(Summary$equiGen)
# mean ECG=12.3
table(Summary$maxGen)
# most distant founder is 50 generations (maxd=50 default) back.
#
