# Supplementary material for: Statistical analysis in support of maintaining a healthy traditional Siamese cat population
Source: Genet Sel Evol. 2021 Jan 6;53:6. doi: 10.1186/s12711-020-00596-w (PMC7789816; doi:10.1186/s12711-020-00596-w)
Supplement: Supplementary file 3 — Additional file 3. Historic development of mean kinship and inbreeding. R script to calculate and plot historic kinship and inbreeding of the Thai and Siamese breeds, using. Additional file 1 as input. This produces Figs. 2 and 3. It runs overnight and requires at least 12 GByte RAM. If more resources are available, alternative optiSel functions can be used to yield a more compact code. [file 12711_2020_596_MOESM3_ESM.rscript]

# THA_SIA_history.R
# [arthurp] 10-04-2020, 22-07-2019
# R version: R-3.5.3
# optiSel version: 2.0.2
# Dataset: thai_pedigrees.csv (Dec. 2018)
# anonymised, recoded breed information to use EMS codes
# Creates output THA_history.rpt and SIA_history.rpt
# and plots Figure 2 and Figure 3
# Use 2 year increments, approximating a generation period.
# Computer memory resources: 12 GByte RAM or more
# Revised 
#
getwd()
library(optiSel)
packageVersion("optiSel") 
all <- read.csv("thai_pedigrees.csv",na.strings="", header=TRUE)
N<-nrow(all)
outfile1<-"THA_history.rpt"
outfile2<-"SIA_history.rpt"
ped<-data.frame(all$Indiv, all$Sire, all$Dam, all$Sex, all$Breed, all$Born)
colnames(ped) <- c("Indiv","Sire", "Dam", "Sex", "Breed", "Born")
Pedig<-prePed(ped, lastNative=2005)
#
# Start with the Thai. EMS breed code is THA
Pedig$NC<-pedBreedComp(Pedig, thisBreed="THA")$native
isTHA<-Pedig$Breed == "THA" & !is.na(Pedig$Breed)
#
cat("# Historic development of Thai cat population", file=outfile1, sep="\n",append=TRUE )
cat("Year N Nborn Ne Neff natNe avg_F avg_mk FGE avg_mkatN NGE", file=outfile1, sep="\n", append=TRUE )
for(year in seq(from=1996, to=2016, by=2)) {
  ageGroup<-(Pedig$Born==year | Pedig$Born==(year+1))
  Nb<-as.integer(table(ageGroup)[2])
  keep<-unlist(Pedig[ageGroup, c("Sire", "Dam")])
  keep<-intersect(keep, Pedig[isTHA, "Indiv"])
  Summary<-summary(Pedig, keep.only=keep)
  # de-select individuals with short pedigrees
  Summary<-subset(Summary, Summary$equiGen>=3)
  use<-Pedig$Indiv %in% Summary$Indiv
  Phen<-Pedig[use, ]
  sex_tbl<-table(Phen$Sex)
  males<-as.integer(sex_tbl[2])
  females<-as.integer(sex_tbl[1])
  Npar<-males + females
  Ne<-as.integer(4*males*females/(males+females))
  # Remove entries without NC to prevent error in pKinatN calculation
  # Phen<-subset(Phen, !is.na(Phen$NC))
  pKin<-pedIBD(Pedig, keep.only=Phen$Indiv)
  pKinatN<-pedIBDatN(Pedig, thisBreed="THA", keep.only=Phen$Indiv, nGen=6)
  natNe<-attributes(pKinatN)$nativeNe
  # Alternatively, calculate Neff according to Cervantes et al. (2011)
  # This does not work because of historic ingression
  id<-Phen$Indiv
  g<-Summary[id, "equiGen"]
  N<-length(g)
  n<-(matrix(g,N,N, byrow=TRUE) + matrix(g,N,N, byrow=FALSE))/2
  deltaC<-1-(1-pKin[id, id])^(1/n)
  Neff<-round(1/(2*mean(deltaC)), 1)
  #
  avg_mk<-round(mean(pKin), 3)
  avg_mkatN<-round(pKinatN$mean, 3)
  # calculate inbreeding from kinship matrix instead of entire pedigree
  F<-round(2*diag(pKin)-1.00 , 3)
  avg_F<-round(mean(F) , 3)
  FGE<-round(1/(2*avg_mk), 1)
  NGE<-round(1/(2*avg_mkatN), 1)
  result<-rbind( c( year, Npar, Nb, Ne, Neff, natNe, avg_F, avg_mk, FGE, avg_mkatN, NGE) )
  cat( result, file=outfile1, append=TRUE )
  cat("\n", file=outfile1, append=TRUE )
}
#
# Continue with the Siamese (EMS breed code SIA)
#
Pedig<-prePed(ped, lastNative=1940)
Pedig$NC<-pedBreedComp(Pedig, thisBreed="SIA")$native
isSIA<-Pedig$Breed == "SIA" & !is.na(Pedig$Breed)
#
cat("# Historic development of Siamese cat population", file=outfile2, sep="\n",append=TRUE )
cat("Year N Nborn Ne Neff natNe avg_F avg_mk FGE avg_mkatN NGE", file=outfile2, sep="\n", append=TRUE )
for(year in seq(from=1916, to=1998, by=2)) {
  ageGroup<-(Pedig$Born==year | Pedig$Born==(year+1))
  Nb<-as.integer(table(ageGroup)[2])
  keep<-unlist(Pedig[ageGroup, c("Sire", "Dam")])
  keep<-intersect(keep, Pedig[isSIA, "Indiv"])  
  Summary<-summary(Pedig, keep.only=keep)
  # de-select individuals with short pedigrees
  Summary<-subset(Summary, Summary$equiGen>=3)
  use<-Pedig$Indiv %in% Summary$Indiv
  Phen<-Pedig[use, ]
  sex_tbl<-table(Phen$Sex)
  males<-as.integer(sex_tbl[2])
  females<-as.integer(sex_tbl[1])
  Npar<-males + females
  Ne<-as.integer(4*males*females/(males+females))
  # Remove entries without NC to prevent error in pKinatN calculation
  # Phen<-subset(Phen, !is.na(Phen$NC))
  pKin<-pedIBD(Pedig, keep.only=Phen$Indiv)
  pKinatN<-pedIBDatN(Pedig, thisBreed="SIA", keep.only=Phen$Indiv, nGen=6)
  natNe<-attributes(pKinatN)$nativeNe
  # Alternatively, calculate Neff according to Cervantes et al. (2011)
  # This does not work because of historic ingression
  id<-Phen$Indiv
  g<-Summary[id, "equiGen"]
  N<-length(g)
  n<-(matrix(g,N,N, byrow=TRUE) + matrix(g,N,N, byrow=FALSE))/2
  deltaC<-1-(1-pKin[id, id])^(1/n)
  Neff<-round(1/(2*mean(deltaC)), 1)
  avg_mk<-round(mean(pKin), 3)
  avg_mkatN<-round(pKinatN$mean, 3)
  # calculate inbreeding from kinship matrix instead of entire pedigree
  F<-round(2*diag(pKin)-1.00 , 3)
  avg_F<-round(mean(F) , 3)
  FGE<-round(1/(2*avg_mk), 1)
  NGE<-round(1/(2*avg_mkatN), 1)
  result<-rbind( c( year, Npar, Nb, Ne, Neff, natNe, avg_F, avg_mk, FGE, avg_mkatN, NGE) )
  cat( result, file=outfile2, append=TRUE )
  cat("\n", file=outfile2, append=TRUE )
}
#
# Plot the results, yielding Figure 2 and Figure 3.
#
sia <- read.csv("SIA_history.rpt", sep=" ", head=TRUE, comment.char="#", na.strings="")
par(mfrow=c(1,1))
plot(sia$Year, sia$avg_mk, type="n", xlim=c(1919, 2030), ylim=c(0, 0.15), xlab="Year", ylab="Probability", font=2, font.lab=2 )
lines(sia$Year, sia$avg_mk, type="l", col="black", lwd=1.5 )
lines(sia$Year, sia$avg_F, type="l", col="red", lwd=1.5 )
# continue with the Thai
tha <- read.csv("THA_history.rpt", sep=" ", head=TRUE, comment.char="#", na.strings="")
lines(tha$Year, tha$avg_mk, type="l", col="black", lwd=1.5 )
lines(tha$Year, tha$avg_F, type="l", col="red", lwd=1.5 )
# Annotate the curves
text(1999, 0.12, "a", cex=1.5, pos=4, col="red" )
text(1999, 0.077, "b", cex=1.5, pos=4, col="black")
text(2017, 0.050, "c", cex=1.5, pos=4, col="red")
text(2017, 0.025, "d", cex=1.5, pos=4, col="black")
#
# FIGURE 3: Compare historic development of FGE and NGE 
# between THA (1996-2017) and SIA (1916-1999). 
#
plot(sia$Year, sia$FGE, type="n", xlim=c(1919, 2030), ylim=c(0, 25.0), xlab="Year", ylab="#Founders", font=2, font.lab=2 )
lines(sia$Year, sia$FGE, type="l", col="black", lwd=1.5 )
lines(sia$Year, sia$NGE, type="l", col="red", lwd=1.5 )
# continue with the Thai
lines(tha$Year, tha$FGE, type="l", col="black", lwd=1.5 )
lines(tha$Year, tha$NGE, type="l", col="red", lwd=1.5 )
lines(tha$Year, (tha$FGE - tha$NGE), type="l", col="blue", lwd=1.5 )
# Mark the SIA maximum FGE level 
lines(c(1948, 2018), c(11.9,11.9), type="l", lty=2, lwd=1.5)
# Annotate the curves
text(1985, 1, "a", cex=1.5, pos=4, col="red" )
text(1985, 7.5, "b", cex=1.5, pos=4, col="black")
text(2016, 4, "c", cex=1.5, pos=4, col="red")
text(2016, 18, "d", cex=1.5, pos=4, col="black")
text(2016, 15, "e", cex=1.5, pos=4, col="blue")
#
