# Supplementary material for: Statistical analysis in support of maintaining a healthy traditional Siamese cat population
Source: Genet Sel Evol. 2021 Jan 6;53:6. doi: 10.1186/s12711-020-00596-w (PMC7789816; doi:10.1186/s12711-020-00596-w)
Supplement: Supplementary file 4 — Additional file 4. Historic development of mean kinship and inbreeding. R script to calculate and plot historic kinship and inbreeding of the Oriental Shorthair breed, between 1955 and 1999, using Additional file 1 as input. [file 12711_2020_596_MOESM4_ESM.rscript]

# OSH_history.R
# [arthurp] 22-07-2019
# R version: R-3.5.3
# optiSel version: 2.0.2
# Dataset: thai_pedigrees.csv (Dec. 2018)
# anonymised, recoded breed information to use EMS codes
# Creates output OSH_history.rpt
# 
# Use 2 year increments, approximating a generation period.
# Computer memory resources: 12 GByte RAM or more
#
getwd()
library(optiSel)
packageVersion("optiSel") 
all <- read.csv("thai_pedigrees.csv",na.strings="")
N<-nrow(all)
outfile1<-"OSH_history.rpt"
ped<-data.frame(all$Indiv, all$Sire, all$Dam, all$Sex, all$Breed, all$Born)
colnames(ped) <- c("Indiv","Sire", "Dam", "Sex", "Breed", "Born")
Pedig<-prePed(ped, lastNative=1970)
#
# Start with the Oriental Shorthair. EMS breed code is OSH
Pedig$NC<-pedBreedComp(Pedig, thisBreed="OSH")$native
isOSH<-Pedig$Breed == "OSH" & !is.na(Pedig$Breed)
#
cat("# Historic development of Oriental Shorthair cat population", file=outfile1, sep="\n",append=TRUE )
cat("Year N Nborn Ne Neff natNe avg_F avg_mk FGE avg_mkatN NGE", file=outfile1, sep="\n", append=TRUE )
for(year in seq(from=1955, to=1999, by=2)) {
  # no data available in 1958 and 1960
  if (year==1958) {next}
  if (year==1960) {next}
  ageGroup<-(Pedig$Born==year | Pedig$Born==(year+1))
  Nb<-as.integer(table(ageGroup)[2])
  keep<-unlist(Pedig[ageGroup, c("Sire", "Dam")])
  keep<-intersect(keep, Pedig[isOSH, "Indiv"])
  Summary<-summary(Pedig, keep.only=keep)
  # de-select individuals with short pedigrees
  Summary<-subset(Summary, Summary$equiGen>=3)
  use<-Pedig$Indiv %in% Summary$Indiv
  Phen<-Pedig[use, ]
  sex_tbl<-table(Pedig[keep,"Sex"])
  males<-as.integer(sex_tbl[2])
  females<-as.integer(sex_tbl[1])
  Npar<-males + females
  Ne<-as.integer(4*males*females/(males+females))
  # Remove entries without NC to prevent error in pKinatN calculation
  Phen<-subset(Phen, !is.na(Phen$NC))
  pKin<-pedIBD(Pedig, keep.only=Phen$Indiv)
  pKinatN<-pedIBDatN(Pedig, thisBreed="OSH", keep.only=Phen$Indiv, nGen=6)
  natNe<-attributes(pKinatN)$nativeNe
  # Alternatively, calculate Neff according to Cervantes et al. (2011)
  # This does not work because of historic ingression
  id<-Phen$Indiv
  g<-Summary[id, "equiGen"]
  N<-length(g)
  n<-(matrix(g,N,N, byrow=TRUE) + matrix(g,N,N, byrow=FALSE))/2
  deltaC<-1-(1-pKin[id, id])^(1/n)
  Neff<-round(1/(2*mean(deltaC)), 1)
  #
  avg_mk<-round(mean(pKin), 3)
  avg_mkatN<-round(pKinatN$mean, 3)
  # calculate inbreeding from kinship matrix instead of entire pedigree
  F<-round(2*diag(pKin)-1.00 , 3)
  avg_F<-round(mean(F) , 3)
  FGE<-round(1/(2*avg_mk), 1)
  NGE<-round(1/(2*avg_mkatN), 1)
  result<-rbind( c( year, Npar, Nb, Ne, Neff, natNe, avg_F, avg_mk, FGE, avg_mkatN, NGE) )
  cat( result, file=outfile1, append=TRUE )
  cat("\n", file=outfile1, append=TRUE )
}
#
# Plot the results.
#
osh <- read.csv("OSH_history.rpt", sep=" ", head=TRUE, comment.char="#", na.strings="")
par(mfrow=c(1,1))
plot(osh$Year, osh$avg_mk, type="n", xlim=c(1950, 2010), ylim=c(0, 0.20), xlab="Year", ylab="Probability", font=2, font.lab=2 )
lines(osh$Year, osh$avg_mk, type="l", col="black", lwd=1.5 )
lines(osh$Year, osh$avg_F, type="l", col="red", lwd=1.5 )
# Annotate the curves
text(1999, 0.11, "A", cex=1.5, pos=4, col="red" )
text(1999, 0.06, "B", cex=1.5, pos=4, col="black")
#
# FIGURE 2: Historic development of FGE and NGE 
#
plot(osh$Year, osh$FGE, type="n", xlim=c(1950, 2010), ylim=c(0, 15.0), xlab="Year", ylab="#Founders", font=2, font.lab=2 )
lines(osh$Year, osh$FGE, type="l", col="black", lwd=1.5 )
lines(osh$Year, osh$NGE, type="l", col="red", lwd=1.5 )
# Annotate the curves
text(1999, 2, "A", cex=1.5, pos=4, col="red" )
text(1999, 9, "B", cex=1.5, pos=4, col="black")
