# Supplementary material for: Statistical analysis in support of maintaining a healthy traditional Siamese cat population
Source: Genet Sel Evol. 2021 Jan 6;53:6. doi: 10.1186/s12711-020-00596-w (PMC7789816; doi:10.1186/s12711-020-00596-w)
Supplement: Supplementary file 5 — Additional file 5. Comparison of distribution of mean kinship and inbreeding. R script to plot the distribution of kinship and inbreeding coefficients of the Thai and Siamese breeds, using Additional file 1 as input. This produces Fig. 4. [file 12711_2020_596_MOESM5_ESM.rscript]

# THA_SIA_histogram.R
# [arthurp] 10-04-2020, 22-07-2019
# R version: R-3.5.3
# optiSel version: 2.0.2
# Dataset: thai_pedigrees.csv (Dec. 2018)
# anonymised, recoded breed information to use EMS codes
#
# Plots Figure 4: Compare distribution of kinship coefficients  
# and inbreeding coefficients between THA (2016-2017, current) 
# and SIA (1998-1999, at time of recognition of THA breed)
#
library(optiSel)
packageVersion("optiSel")
all <- read.csv("thai_pedigrees.csv",na.strings="")
ped<-data.frame(all$Indiv, all$Sire, all$Dam, all$Sex, all$Breed, all$Born)
colnames(ped) <- c("Indiv","Sire", "Dam", "Sex", "Breed", "Born")
Pedig<-prePed(ped)
isTHA<-Pedig$Breed == "THA" & !is.na(Pedig$Breed)
ageGroup_t<-Pedig$Born %in% (2016:2017)
keep_t<-unlist(Pedig[ageGroup_t, c("Sire", "Dam")])
keep_t<-intersect(keep_t, Pedig[isTHA, "Indiv"])
# for current ageGroup, keep contains 218 individuals
Summary_t<-summary(Pedig, keep.only=keep_t)
# de-select individuals with short pedigrees, ending up with 200 individuals.
Summary_t<-subset(Summary_t, Summary_t$equiGen>=3)
# prune pedigree to current population of Thai, keeping original
Pedig1<-prePed(Pedig, thisBreed="THA", keep=Summary_t$Indiv, lastNative=2005)
pKin_t<-pedIBD(Pedig1, keep.only=Summary_t$Indiv)
# inbreeding coefficient from main diagonal elements
F_t<-round(2*diag(pKin_t)-1.00, 3)
# individual kinship coefficients from off-diagonal elements
fij_t<-pKin_t[row(pKin_t)!=col(pKin_t)]
# check average mean kinship and inbreeding coefficient
avg_mk_t<-round(mean(pKin_t), 3)
avg_F_t<-round(mean(F_t), 3)
#
# Compare with SIA
#
isSIA<-Pedig$Breed == "SIA" & !is.na(Pedig$Breed)
ageGroup_s<-Pedig$Born %in% (1998:1999)
keep_s<-unlist(Pedig[ageGroup_s, c("Sire", "Dam")])
keep_s<-intersect(keep_s, Pedig[isSIA, "Indiv"])
# for current ageGroup, keep contains 481 individuals
Summary_s<-summary(Pedig, keep.only=keep_s)
# de-select individuals with short pedigrees, ending up with 462 individuals
Summary_s<-subset(Summary_s, Summary_s$equiGen>=3)
# prune pedigree to last Siamese population, keeping original
Pedig2<-prePed(Pedig, thisBreed="SIA", keep=Summary_s$Indiv, lastNative=1940)
pKin_s<-pedIBD(Pedig2, keep.only=Summary_s$Indiv)
# inbreeding coefficient from main diagonal elements
F_s<-round(2*diag(pKin_s)-1.00, 3)
# individual kinship coefficients from off-diagonal elements
fij_s<-pKin_s[row(pKin_s)!=col(pKin_s)]
# check average mean kinship and inbreeding coefficient
avg_mk_s<-round(mean(pKin_s), 3)
avg_F_s<-round(mean(F_s), 3)
# 
par(mfrow=c(2,2))
layout(rbind(c(1, 2), c(3, 4)), heights=rbind(c(3, 3),c(3, 3)), widths=rbind(c(2, 2),c(2, 2)), respect=TRUE)
hist(fij_t[fij_t>0], breaks=600, main="", xlab="Kinship", xlim=c(0, 0.3), font=2, font.lab=2)
text(0.25, 965, "a", font=2, cex=2)
hist(F_t, breaks=600, main="", xlab="Inbreeding", xlim=c(0, 0.30), ylim=c(0, 25), col="black", font=2, font.lab=2)
text(0.25, 19, "b", font=2, cex=2)
#
hist(fij_s[fij_s>0], breaks=600, main="", xlab="Kinship", xlim=c(0, 0.3), font=2, font.lab=2)
text(0.25, 3475, "c", font=2, cex=2)
hist(F_s, breaks=600, main="", xlab="Inbreeding", xlim=c(0, 0.30), ylim=c(0, 25), col="black", font=2, font.lab=2)
text(0.25, 20, "d", font=2, cex=2)
#
