# Supplementary material for: Statistical analysis in support of maintaining a healthy traditional Siamese cat population
Source: Genet Sel Evol. 2021 Jan 6;53:6. doi: 10.1186/s12711-020-00596-w (PMC7789816; doi:10.1186/s12711-020-00596-w)
Supplement: Supplementary file 6 — Additional file 6. Cluster analysis of the Thai breed. R script for hierarchical (UPGMA) and model-based cluster analysis of the Thai breed (parents of kittens, born in 2016–2017). This produces Table 1 and Figs. 5, 6, 7 and 8. [file 12711_2020_596_MOESM6_ESM.rscript]

# THA_cluster.R
# [arthurp] 10-04-2020, 22-07-2019
# R version: R-3.5.3
# optiSel version: 2.0.2
# Dataset: thai_pedigrees.csv (Dec. 2018)
# anonymised, recoded breed information to use EMS codes
#
# Performs hierarchical (UPGMA) and model-based Cluster analysis 
# of current Thai population, represented by parents of kittens, 
# born in 2016 or 2017.
#
# Output: 
# THA_UPGMA_cluster.rpt (Table 1, left) 
# UPGMA_clust_THA_1617.csv Distribution of individuals over the
# clusters. Less informative when anonymous data are used
# THA_MB_cluster.rpt (Table 1, right) 
# MB_clust_THA_1617.csv Distribution of individuals over the
# clusters. Less informative when anonymous data are used
#
# Plots Figure 5 and 7: Selection of optimal number of clusters.  
# and Figure 6 and 8: clustering solution for both methods
#
getwd()
# Save default graphics parameters
.pardefault <- par()
library(optiSel)
library(cluster)
library(fpc)
library(NbClust)
library(mclust)
outfile1<-"THA_UPGMA_cluster.rpt"
outfile2<-"UPGMA_clust_THA_1617.csv"
outfile3<-"THA_MB_cluster.rpt"
outfile4<-"MB_clust_THA_1617.csv"
all <- read.csv("thai_pedigrees.csv",na.strings="", header=TRUE)
ped<-data.frame(all$Indiv, all$Sire, all$Dam, all$Sex, all$Breed, all$Born)
colnames(ped) <- c("Indiv","Sire", "Dam", "Sex", "Breed", "Born")
Pedig<-prePed(ped, lastNative=2005)
Pedig$NC<-pedBreedComp(Pedig, thisBreed="THA")$native
# Select parents of current ageGroup
isTHA<-Pedig$Breed == "THA" & !is.na(Pedig$Breed)
ageGroup<-Pedig$Born %in% (2016:2017)
keep<-unlist(Pedig[ageGroup, c("Sire", "Dam")])
keep<-intersect(keep, Pedig[isTHA, "Indiv"])
use<-Pedig$Indiv %in% keep
# use and keep have now 206 TRUE entries
Summary<-summary(Pedig, keep.only=keep)
# de-select individuals with short pedigrees
Summary<-subset(Summary, Summary$equiGen>=3)
use<-Pedig$Indiv %in% Summary$Indiv
# use has now 200 TRUE entries
cont<-agecont(Pedig, use, maxAge=8)
Phen<-Pedig[use, ]
#
pKin<-pedIBD(Pedig, keep.only=Phen$Indiv)
pKinatN<-pedIBDatN(Pedig, thisBreed="THA", keep.only=Phen$Indiv, nGen=6)
natNe<-attributes(pKinatN)$nativeNe
# Set cont=NULL explicitly to discrete generations
Phen$Born<-1
cand<-candes(phen=Phen, pKin=pKin, pKinatN=pKinatN, cont=NULL)
#
sex_tbl<-table(Phen$Sex)
Nm<-as.integer(sex_tbl[2])
Nf<-as.integer(sex_tbl[1])
Ne<-as.integer(4*Nm*Nf/(Nm+Nf))
# Alternatively, calculate Neff according to Cervantes et al. (2011)
# This does not work because of historic ingression
id<-Phen$Indiv
g<-Summary[id, "equiGen"]
N<-length(g)
n<-(matrix(g,N,N, byrow=TRUE) + matrix(g,N,N, byrow=FALSE))/2
deltaC<-1-(1-pKin[id, id])^(1/n)
Neff<-round(1/(2*mean(deltaC)), 1)
ECG<-round(mean(Summary$equiGen), 1)
# L is generation time
L<-1/(4*cont$male[1])+1/(4*cont$female[1])
#
mk<-round(rowMeans(pKin, na.rm=TRUE, dims=1), 3)
avg_mk<-round(mean(mk), 2)
F<-round(2*diag(pKin)-1.00, 3)
avg_F<-round(mean(F), 2)
#
ub.pKin<-cand$mean$pKin + (1-cand$mean$pKin)*(1/(2*Ne*L))
ub.pKinatN<-cand$mean$pKinatN + (1-cand$mean$pKinatN)*(1/(2*Ne*L))
lb.NC<-cand$mean$NC
# Optimization for two cases
# -Minimize kinship
# -Minimize kinship at native alleles and minimize influence of
# migrants by setting the mean native contribution as lower boundary. 
con<-list(ub.pKin=ub.pKin)
Offspring<-opticont("min.pKin", cand, con, solver="slsqp", trace=FALSE)
con<-list(ub.pKin=ub.pKin, ub.pKinatN=ub.pKinatN, lb.NC=lb.NC)
Offspring2<-opticont("min.pKinatN", cand, con, solver="slsqp", trace=FALSE)
rbind(cand$mean, Offspring$mean, Offspring2$mean)
avg_mkatN<-round(pKinatN$mean, 3)
# avg_mkatN<-round(cand$mean$pKinatN, 2)
FGE<-round((1/(2*avg_mk)), 1)
NGE<-round((1/(2*avg_mkatN)), 1)
Noc<-round((1/(2*Offspring$mean$pKin)), 1)
NocatN<-round((1/(2*Offspring2$mean$pKinatN)), 1)
valid<-Offspring2$info$valid
#
# cl<-0 as placeholder for overall results in UPGMA and 
# model-based report file
cl<-0
Nc<-Nm+Nf
result<-rbind( c( cl, Nc, ECG, Ne, Neff, natNe, avg_mk, avg_F, FGE, Noc, NGE, NocatN, valid ) )
cat( "Cluster N ECG Ne Neff natNe avg_mk avg_F FGE Noc NGE NocatN valid\n", file=outfile1, append=TRUE )
cat( result, file=outfile1, append=TRUE )
cat("\n\n", file=outfile1, append=TRUE )
cat( "Cluster N ECG Ne Neff natNe avg_mk avg_F FGE Noc NGE NocatN valid\n", file=outfile3, append=TRUE )
cat( result, file=outfile3, append=TRUE )
cat("\n\n", file=outfile3, append=TRUE )
#
# Hierarchical cluster analysis using UPGMA method
# Scale the inputs to mean=0 and var=1. However, mk and F are probabilities
# hence already scaled/normalized between 0 and 1
#
input<-cbind(mk, F)
# 
# Use unscaled data
max.nc=16
res_ccc<-NbClust(data=input, distance="euclidean", min.nc=2, max.nc=max.nc, method="average", index="ccc")
res_pst2<-NbClust(data=input, distance="euclidean", min.nc=2, max.nc=max.nc, method="average", index="pseudot2")
res_psF<-NbClust(data=input, distance="euclidean", min.nc=2, max.nc=max.nc, method="average", index="ch")
#
par(mfrow=c(3,1))
par(oma = c(5, 4, 4, 4)) # make room (i.e. the 4's) for the overall x and y axis titles
par(mar = c(2, 2, 0, 0)) # make the plots be closer together
plot(c(2:max.nc),res_ccc$All.index, type="b", lwd=1.5, xlab = '', ylab = '', xaxt = 'n', las = 1, ylim = c(-5, 20), cex=1.5, cex.axis=1.5, font=2)
lines(c(5, 5), c(-6,8), type="l", lwd=1.5)
lines(c(7, 7), c(-6,10), type="l", lwd=1.5)
lines(c(11, 11), c(-6,14), type="l", lwd=1.5)
text(15, 11, "a", cex=2.0, pos=4, col="black")
plot(c(2:max.nc),res_psF$All.index, type="b", lwd=1.5, xlab = '', ylab = '', xaxt = 'n', las = 1, ylim = c(0, 900), cex=1.5, cex.axis=1.5, font=2)
lines(c(5, 5), c(-30,400), type="l", lwd=1.5)
lines(c(7, 7), c(-30,500), type="l", lwd=1.5)
lines(c(11, 11), c(-30,710), type="l", lwd=1.5)
lines(c(5, 5), c(540,920), type="l", lwd=1.5)
lines(c(7, 7), c(660,920), type="l", lwd=1.5)
text(15, 540, "b", cex=2.0, pos=4, col="black")
plot(c(2:max.nc),res_pst2$All.index, type="b", lwd=1.5, xlab = '', ylab = '', las = 1, ylim = c(0, 600), cex=1.5, cex.axis=1.5,font=2, font.lab=2)
lines(c(5, 5), c(90,620), type="l", lwd=1.5)
lines(c(7, 7), c(60,620), type="l", lwd=1.5)
lines(c(11, 11), c(80,620), type="l", lwd=1.5)
text(15, 500, "c", cex=2.0, pos=4, col="black")
#
# print the overall labels
mtext('Nr. of clusters', side = 1, outer = TRUE, line = 1, font=2)
mtext(expression(bold(paste("     Pseudo t"^"2", "        Pseudo F             CCC"))), side = 2, outer = TRUE, line = 2, font=2)
#
# THA: Strongest peaks at 5, 7 or 11 clusters. 
# With 7 clusters, 3 clusters have only 2 or 3 members
d<-dist(input, method="euclidean")
H.fit <-hclust(d, method="average")
nc_final<-5
groups<-cutree(H.fit, k=nc_final)
table(groups)
# groups
#  1   2   3   4   5 
# 18 119  58   2   3 
#
# Visualise clustering solution. clusplot performs a PCA analysis on the input
# using the subdivision in groups to draw the ellipses (supervised learning).
# reorder groups for plot (low to high F)
pgroups<-groups
pgroups[pgroups==1]<-6
pgroups[pgroups==2]<-1
pgroups[pgroups==3]<-2
pgroups[pgroups==6]<-3
pgroups[pgroups==4]<-6
pgroups[pgroups==5]<-4
pgroups[pgroups==6]<-5
# Reset default graphics parameters
par(.pardefault)
par(mfrow=c(1,1))
colorcode<-c("#FF0000","#006600","#0000FF","#000000","#000000")[ match( pgroups, c(1,2,3,4,5))]
clusplot(input,pgroups,color=TRUE,shade=FALSE,labels=4,lines=0,
         col.clus=c("#0000FF","#006600","#FF0000","#000000","#000000"),
         col.p=colorcode,
         xlim=c(-0.10, 0.30), ylim=c(-0.03, 0.02),
         xlab = "PC 1",ylab = "PC 2",main=" ",
         lwd=1.5, cex=1.5, font.lab=2, 
         sub=NULL)
legend(0.16,-0.010,legend=c("low F", "average F", "high F" , "nd", "nd"),lwd=1.5,pch=c(1, 2, 3, 4, 5),col=c("#FF0000","#006600","#0000FF","#000000","#000000"))
#
# Analyse each cluster separately. Skip cluster 4 and 5
# (not enough members/no males)
nc_final<-3
cat( "Indiv, equiGen, fullGen, maxGen, PCI, Inbreeding, cluster, Sex, mk\n", file=outfile2, append=TRUE )
for(cl in 1:nc_final) {
  gr<-unlist(attributes(groups[groups==cl]))
  gr<-as.character(gr)
  Nc<-length(gr)
  Summary1<-summary(Pedig, keep.only=Pedig$Indiv %in% gr)
  Summary1$cluster<-cl
  Summary1$Sex<-Pedig$Sex[Pedig$Indiv %in% gr]
  #
  use1<-Pedig$Indiv %in% gr
  use1<-use1 & Summary1$equiGen>=3
  cont1<-agecont(Pedig, use1, maxAge=8)
  Phen1<-Pedig[use1, ]
  #
  pKin1<-pedIBD(Pedig, keep.only=Phen1$Indiv)
  pKinatN1<-pedIBDatN(Pedig, thisBreed="THA", keep.only=Phen1$Indiv, nGen=6)
  natNe<-attributes(pKinatN1)$nativeNe
  Phen1$Born<-1
  cand1<-candes(phen=Phen1, pKin=pKin1, pKinatN=pKinatN1, cont=NULL)
  #
  sex_tbl<-table(Phen1$Sex)
  Nm<-as.integer(sex_tbl[2])
  Nf<-as.integer(sex_tbl[1])
  Ne<-as.integer(4*Nm*Nf/(Nm+Nf))
  # Alternatively, calculate Neff according to Cervantes et al. (2011)
  # This does not work because of historic ingression
  id<-Phen1$Indiv
  g<-Summary1[id, "equiGen"]
  N<-length(g)
  n<-(matrix(g,N,N, byrow=TRUE) + matrix(g,N,N, byrow=FALSE))/2
  deltaC<-1-(1-pKin1[id, id])^(1/n)
  Neff<-round(1/(2*mean(deltaC)), 1)
  ECG<-round(mean(Summary1$equiGen), 1)
  # L is generation time
  L<-1/(4*cont1$male[1])+1/(4*cont1$female[1])
  #
  mk<-round(rowMeans(pKin1, na.rm=TRUE, dims=1), 3)
  avg_mk<-round(mean(mk), 2)
  F<-round(2*diag(pKin1)-1.00, 3)
  avg_F<-round(mean(F), 2)
  #
  ub.pKin<-cand1$mean$pKin + (1-cand1$mean$pKin)*(1/(2*Ne*L))
  ub.pKinatN<-cand1$mean$pKinatN + (1-cand1$mean$pKinatN)*(1/(2*Ne*L))
  lb.NC<-cand1$mean$NC
  # Optimization for two cases
  # -Minimize kinship
  # -Minimize kinship at native alleles and minimize influence of
  # migrants by setting the mean native contribution as lower boundary. 
  con<-list(ub.pKin=ub.pKin)
  Offspring<-opticont("min.pKin", cand1, con, solver="slsqp", trace=FALSE)
  con<-list(ub.pKin=ub.pKin, ub.pKinatN=ub.pKinatN, lb.NC=lb.NC)
  Offspring2<-opticont("min.pKinatN", cand1, con, solver="slsqp", trace=FALSE)
  rbind(cand1$mean, Offspring$mean, Offspring2$mean)
  avg_mkatN<-round(pKinatN$mean, 2)
  # avg_mkatN<-round(cand1$mean$pKinatN, 2)
  FGE<-round((1/(2*avg_mk)), 1)
  NGE<-round((1/(2*avg_mkatN)), 1)
  Noc<-round((1/(2*Offspring$mean$pKin)), 1)
  NocatN<-round((1/(2*Offspring2$mean$pKinatN)), 1)
  valid<-Offspring2$info$valid
  #
  result<-rbind( c( cl, Nc, ECG, Ne, Neff, natNe, avg_mk, avg_F, FGE, Noc, NGE, NocatN, valid ) )
  cat( result, file=outfile1, append=TRUE )
  cat("\n", file=outfile1, append=TRUE )
  #
  Summary1$mk<-rowMeans(pKin1, na.rm=TRUE)
  write.table(Summary1, file=outfile2, sep=",", row.names=FALSE, col.names=FALSE, append=TRUE, quote=FALSE)
}
cat("\n", file=outfile1, append=TRUE )
#
# Explore Model-based clustering
#
BIC<-mclustBIC(input)
summary(BIC)
# Best BIC values:
#             VVE,4      VVE,5      VVV,3
# BIC      2241.522 2211.87006 2162.29620
# BIC diff    0.000  -29.65179  -79.22565
modl<-Mclust(input, G=4, x=BIC)
summary(modl, parameters=TRUE)
# ----------------------------------------------------
#  Gaussian finite mixture model fitted by EM algorithm 
# ----------------------------------------------------
# Mclust VVE (ellipsoidal, equal orientation) model with 4 components: 
#
# log-likelihood   n df      BIC      ICL
# 1173.744 200 20 2241.522 2193.634
# 
# Clustering table:
#   1  2  3  4 
#  32 26 84 58 
# 
# Mixing probabilities:
#         1         2         3         4 
# 0.1600384 0.1241099 0.3764152 0.3394365 
# 
# Means:
#          [,1]         [,2]       [,3]       [,4]
# mk 0.02177917 1.959769e-02 0.02891897 0.03012843
# F  0.13243861 1.712064e-05 0.02007619 0.06368093
#
# This becomes Figure 5
#
par(mfrow=c(1,1))
nclust<-c(1:9)
plot(nclust, BIC[, 2], type="n", xlim=c(0.0, 9.5), ylim=c(1400, 2400), xlab="Nr. of clusters", ylab="BIC", font=2, font.lab=2 )
lines(nclust, BIC[, 2], type="l", col="black", lwd=1.5 )
lines(nclust, BIC[, 5], type="l", col="black", lwd=1.5 )
lines(nclust, BIC[, 8], type="l", col="black", lwd=1.5 )
lines(nclust, BIC[, 10], type="l", col="black", lwd=1.5 )
lines(nclust, BIC[, 12], type="l", col="black", lwd=1.5 )
lines(nclust, BIC[, 14], type="l", col="black", lwd=1.5 )
lines(nclust, BIC[, 2], type="p", pch=17, col="black", lwd=1.5 )
lines(nclust, BIC[, 5], type="p", pch=5, col="black", lwd=1.5 )
lines(nclust, BIC[, 8], type="p", pch=8, col="black", lwd=1.5 )
lines(nclust, BIC[, 10], type="p", pch=10, col="black", lwd=1.5 )
lines(nclust, BIC[, 12], type="p", pch=12, col="black", lwd=1.5 )
lines(nclust, BIC[, 14], type="p", pch=16, col="black", lwd=1.5 )
# text(-0.8, 1375, "=", cex=1.6, pos=4, col="black")
legend(7.5, 2000, legend=c("VVI", "EVI", "EVE", "VVE", "VEV","VVV"),pch=c(17, 5, 8, 10, 12, 16))
# print the overall labels
mtext('Nr. of clusters', side = 1, outer = TRUE, line = 1, font=2)
mtext('BIC', side = 2, outer = TRUE, line = 2, font=2)
#
# clusplot on MBcluster results
#
# reorder groups for plot (low to high F)
mbgroups<-modl$classification
mbgroups[mbgroups==1]<-6
mbgroups[mbgroups==2]<-1
mbgroups[mbgroups==3]<-2
mbgroups[mbgroups==6]<-3
par(mfrow=c(1,1))
colorcode<-c("#FF0000","#006600","#0000FF","#000000")[ match( mbgroups, c(1,2,3,4))]
clusplot(input,mbgroups,color=TRUE,shade=FALSE,labels=4,lines=0,
         col.clus=c("#0000FF","#000000","#006600","#FF0000"),
         col.p=colorcode,
         xlim=c(-0.10, 0.35), ylim=c(-0.03, 0.02),
         xlab = "PC 1",ylab = "PC 2",main=" ",
         lwd=1.5, cex=1.5, font.lab=2, 
         sub=NULL)
legend(0.13,-0.013,legend=c("RU+DE", "NL+BE", "RU+DE+IT+RS", "DE"),lwd=1.5,pch=c(1, 2, 3, 4),col=c("#FF0000","#006600","#0000FF","#000000"))
#
# Treat clusters as separate sub-populations and calculate 
# intra-cluster mk and F
#
cat( "Indiv, equiGen, fullGen, maxGen, PCI, Inbreeding, cluster, Sex, mk\n", file=outfile4, append=TRUE )
nc_final<-modl$G
for(cl in 1:nc_final) {
  gr<-unlist(attributes(modl$classification[modl$classification==cl]))
  gr<-as.character(gr)
  Nc<-length(gr)
  Summary2<-summary(Pedig, keep.only=Pedig$Indiv %in% gr)
  Summary2$cluster<-cl
  Summary2$Sex<-Pedig$Sex[Pedig$Indiv %in% gr]
  #
  use2<-Pedig$Indiv %in% gr
  use2<-use2 & Summary2$equiGen>=3
  cont2<-agecont(Pedig, use2, maxAge=8)
  Phen2<-Pedig[use2, ]
  #
  pKin2<-pedIBD(Pedig, keep.only=Phen2$Indiv)
  pKinatN2<-pedIBDatN(Pedig, thisBreed="THA", keep.only=Phen2$Indiv, nGen=6)
  Phen2$Born<-1
  cand2<-candes(phen=Phen2, pKin=pKin2, pKinatN=pKinatN2, cont=NULL)
  #
  sex_tbl<-table(Phen2$Sex)
  Nm<-as.integer(sex_tbl[2])
  Nf<-as.integer(sex_tbl[1])
  Ne<-as.integer(4*Nm*Nf/(Nm+Nf))
  # Alternatively, calculate Neff according to Cervantes et al. (2011)
  # This does not work because of historic ingression
  id<-Phen2$Indiv
  g<-Summary2[id, "equiGen"]
  N<-length(g)
  n<-(matrix(g,N,N, byrow=TRUE) + matrix(g,N,N, byrow=FALSE))/2
  deltaC<-1-(1-pKin2[id, id])^(1/n)
  Neff<-round(1/(2*mean(deltaC)), 1)
  ECG<-round(mean(Summary2$equiGen), 1)
  # L is generation time. Assume L=3 in case of incomplete
  # pedigree information
  L<-1/(4*cont2$male[1])+1/(4*cont2$female[1])
  #
  mk<-round(rowMeans(pKin2, na.rm=TRUE, dims=1), 3)
  avg_mk<-round(mean(mk), 2)
  F<-round(2*diag(pKin2)-1.00, 3)
  avg_F<-round(mean(F), 2)
  #
  ub.pKin<-cand2$mean$pKin + (1-cand2$mean$pKin)*(1/(2*Ne*L))
  ub.pKinatN<-cand2$mean$pKinatN + (1-cand2$mean$pKinatN)*(1/(2*Ne*L))
  lb.NC<-cand2$mean$NC
  # Optimization for two cases
  # -Minimize kinship
  # -Minimize kinship at native alleles and minimize influence of
  # migrants by setting the mean native contribution as lower boundary. 
  con<-list(ub.pKin=ub.pKin)
  Offspring<-opticont("min.pKin", cand2, con, solver="slsqp", trace=FALSE)
  con<-list(ub.pKin=ub.pKin, ub.pKinatN=ub.pKinatN, lb.NC=lb.NC)
  Offspring2<-opticont("min.pKinatN", cand2, con, solver="slsqp", trace=FALSE)
  rbind(cand2$mean, Offspring$mean, Offspring2$mean)
  avg_mkatN<-round(pKinatN2$mean, 2)
  # avg_mkatN<-round(cand1$mean$pKinatN, 2)
  FGE<-round((1/(2*avg_mk)), 1)
  NGE<-round((1/(2*avg_mkatN)), 1)
  Noc<-round((1/(2*Offspring$mean$pKin)), 1)
  NocatN<-round((1/(2*Offspring2$mean$pKinatN)), 1)
  valid<-Offspring2$info$valid
  #
  result<-rbind( c( cl, Nc, ECG, Ne, Neff, natNe, avg_mk, avg_F, FGE, Noc, NGE, NocatN, valid ) )
  cat( result, file=outfile3, append=TRUE )
  cat("\n", file=outfile3, append=TRUE )
  #
  Summary2$mk<-rowMeans(pKin2, na.rm=TRUE)
  write.table(Summary2, file=outfile4, sep=",", row.names=FALSE, col.names=FALSE, append=TRUE, quote=FALSE)
}
cat("\n", file=outfile3, append=TRUE )
#
