# Supplementary material for: Statistical analysis in support of maintaining a healthy traditional Siamese cat population
Source: Genet Sel Evol. 2021 Jan 6;53:6. doi: 10.1186/s12711-020-00596-w (PMC7789816; doi:10.1186/s12711-020-00596-w)
Supplement: Supplementary file 7 — Additional file 7. Cluster analysis of the Siamese breed. R script for hierarchical (UPGMA) and model-based cluster analysis of the Siamese breed (parents of kittens, born in 1998–1999), containing the ancestors of the newly registered Thai breed. This produces Table 2. The figures showing the optimal number of clusters are left out from the main text. [file 12711_2020_596_MOESM7_ESM.rscript]

# SIA_cluster.R
# [arthurp] 22-07-2019
# R version: R-3.5.3
# optiSel version: 2.0.2
# Dataset: thai_pedigrees.csv (Dec. 2018)
# anonymised, recoded breed information to use EMS codes
#
# Performs hierarchical (UPGMA) and model-based Cluster analysis 
# of Siamese cat population, represented by parents of kittens, 
# born in 1998 or 1999.
#
# Output: 
# SIA_UPGMA_cluster.rpt (Table 2, left) 
# UPGMA_clust_SIA_9899.csv Distribution of individuals over the
# clusters. Less informative when anonymous data are used
# SIA_MB_cluster.rpt (Table 2, right) 
# MB_clust_SIA_9899.csv Distribution of individuals over the
# clusters. Less informative when anonymous data are used
#
# Plots Figure 5B and 7B: Selection of optimal number of clusters.  
# These figures are left out from the main text.
#
getwd()
library(optiSel)
library(cluster)
library(fpc)
library(NbClust)
library(mclust)
outfile1<-"SIA_UPGMA_cluster.rpt"
outfile2<-"UPGMA_clust_SIA_9899.csv"
outfile3<-"SIA_MB_cluster.rpt"
outfile4<-"MB_clust_SIA_9899.csv"
all <- read.csv("thai_pedigrees.csv",na.strings="", header=TRUE)
ped<-data.frame(all$Indiv, all$Sire, all$Dam, all$Sex, all$Breed, all$Born)
colnames(ped) <- c("Indiv","Sire", "Dam", "Sex", "Breed", "Born")
Pedig<-prePed(ped, lastNative=1940)
Pedig$NC<-pedBreedComp(Pedig, thisBreed="SIA")$native
# Select parents of current ageGroup
isSIA<-Pedig$Breed == "SIA" & !is.na(Pedig$Breed)
ageGroup<-Pedig$Born %in% (1998:1999)
keep<-unlist(Pedig[ageGroup, c("Sire", "Dam")])
keep<-intersect(keep, Pedig[isSIA, "Indiv"])
use<-Pedig$Indiv %in% keep
# use and keep have now 467 TRUE entries.
Summary<-summary(Pedig, keep.only=keep)
# de-select individuals with short pedigrees
Summary<-subset(Summary, Summary$equiGen>=3)
use<-Pedig$Indiv %in% Summary$Indiv
# use has now 462 TRUE entries
cont<-agecont(Pedig, use, maxAge=8)
Phen<-Pedig[use, ]
#
pKin<-pedIBD(Pedig, keep.only=Phen$Indiv)
pKinatN<-pedIBDatN(Pedig, thisBreed="SIA", keep.only=Phen$Indiv, nGen=6)
natNe<-attributes(pKinatN)$nativeNe
# Set cont=NULL explicitly to discrete generations
Phen$Born<-1
cand<-candes(phen=Phen, pKin=pKin, pKinatN=pKinatN, cont=NULL)
#
sex_tbl<-table(Phen$Sex)
Nm<-as.integer(sex_tbl[2])
Nf<-as.integer(sex_tbl[1])
Ne<-as.integer(4*Nm*Nf/(Nm+Nf))
# Alternatively, calculate Neff according to Cervantes et al. (2011)
# This does not work because of historic ingression
id<-Phen$Indiv
g<-Summary[id, "equiGen"]
N<-length(g)
n<-(matrix(g,N,N, byrow=TRUE) + matrix(g,N,N, byrow=FALSE))/2
deltaC<-1-(1-pKin[id, id])^(1/n)
Neff<-round(1/(2*mean(deltaC)), 1)
ECG<-round(mean(Summary$equiGen), 1)
# L is generation time
L<-1/(4*cont$male[1])+1/(4*cont$female[1])
#
mk<-round(rowMeans(pKin, na.rm=TRUE, dims=1), 3)
avg_mk<-round(mean(mk), 2)
F<-round(2*diag(pKin)-1.00, 3)
avg_F<-round(mean(F), 2)
#
ub.pKin<-cand$mean$pKin + (1-cand$mean$pKin)*(1/(2*Ne*L))
ub.pKinatN<-cand$mean$pKinatN + (1-cand$mean$pKinatN)*(1/(2*Ne*L))
lb.NC<-cand$mean$NC
# Optimization for two cases
# -Minimize kinship
# -Minimize kinship at native alleles and minimize influence of
# migrants by setting the mean native contribution as lower boundary. 
con<-list(ub.pKin=ub.pKin)
Offspring<-opticont("min.pKin", cand, con, solver="slsqp", trace=FALSE)
con<-list(ub.pKin=ub.pKin, ub.pKinatN=ub.pKinatN, lb.NC=lb.NC)
Offspring2<-opticont("min.pKinatN", cand, con, solver="slsqp", trace=FALSE)
rbind(cand$mean, Offspring$mean, Offspring2$mean)
avg_mkatN<-round(cand$mean$pKinatN, 2)
FGE<-round((1/(2*avg_mk)), 1)
NGE<-round((1/(2*avg_mkatN)), 1)
Noc<-round((1/(2*Offspring$mean$pKin)), 1)
NocatN<-round((1/(2*Offspring2$mean$pKinatN)), 1)
valid<-Offspring2$info$valid
#
# cl<-0 as placeholder for overall results in UPGMA and 
# model-based report file
cl<-0
Nc<-Nm+Nf
cat( "Cluster N ECG Ne Neff natNe avg_mk avg_F FGE Noc NGE NocatN valid\n", file=outfile1, append=TRUE )
result<-rbind( c( cl, Nc, ECG, Ne, Neff, natNe, avg_mk, avg_F, FGE, Noc, NGE, NocatN, valid ) )
cat( result, file=outfile1, append=TRUE )
cat("\n\n", file=outfile1, append=TRUE )
cat( "Cluster N ECG Ne Neff natNe avg_mk avg_F FGE Noc NGE NocatN valid\n", file=outfile3, append=TRUE )
cat( result, file=outfile3, append=TRUE )
cat("\n\n", file=outfile3, append=TRUE )
#
# Hierarchical cluster analysis using UPGMA method
# Scale the inputs to mean=0 and var=1. However, mk and F are probabilities
# hence already scaled/normalized between 0 and 1
#
input<-cbind(mk, F)
# 
# Use unscaled data
max.nc=16
res_ccc<-NbClust(data=input, distance="euclidean", min.nc=2, max.nc=max.nc, method="average", index="ccc")
res_pst2<-NbClust(data=input, distance="euclidean", min.nc=2, max.nc=max.nc, method="average", index="pseudot2")
res_psF<-NbClust(data=input, distance="euclidean", min.nc=2, max.nc=max.nc, method="average", index="ch")
#
par(mfrow=c(3,1))
par(oma = c(5, 4, 4, 4)) # make room (i.e. the 4's) for the overall x and y axis titles
par(mar = c(2, 2, 0, 0)) # make the plots be closer together
plot(c(2:max.nc),res_ccc$All.index, type="b", lwd=1.5, xlab = '', ylab = '', xaxt = 'n', las = 1, ylim = c(-5, 20), cex=1.5, cex.axis=1.5, font=2)
lines(c(4, 4), c(-6,9), type="l", lwd=1.5)
lines(c(7, 7), c(-6,14), type="l", lwd=1.5)
# lines(c(8, 8), c(-6,11), type="l", lwd=1.5)
# text(15, 12, "A", cex=2.0, pos=4, col="black")
plot(c(2:max.nc),res_psF$All.index, type="b", lwd=1.5, xlab = '', ylab = '', xaxt = 'n', las = 1, ylim = c(0, 700), cex=1.5, cex.axis=1.5, font=2)
lines(c(4, 4), c(-20,350), type="l", lwd=1.5)
lines(c(7, 7), c(-20,420), type="l", lwd=1.5)
# lines(c(8, 8), c(-20,430), type="l", lwd=1.5)
lines(c(4, 4), c(450,720), type="l", lwd=1.5)
lines(c(7, 7), c(540,720), type="l", lwd=1.5)
# lines(c(8, 8), c(560,720), type="l", lwd=1.5)
# lines(c(10, 10), c(730,820), type="l", lwd=1.5)
plot(c(2:max.nc),res_pst2$All.index, type="b", lwd=1.5, xlab = '', ylab = '', las = 1, ylim = c(0, 800), cex=1.5, cex.axis=1.5,font=2, font.lab=2)
lines(c(4, 4), c(80,820), type="l", lwd=1.5)
lines(c(7, 7), c(80,820), type="l", lwd=1.5)
# lines(c(8, 8), c(100,820), type="l", lwd=1.5)
#
# print the overall labels
mtext('Nr. of clusters', side = 1, outer = TRUE, line = 1, font=2)
mtext(expression(bold(paste("     Pseudo t"^"2", "        Pseudo F             CCC"))), side = 2, outer = TRUE, line = 2, font=2)
#
# SIA: Strongest peaks at 4 and 7 clusters. 
# With 7 clusters, the 7th cluster has only 2 members
d<-dist(input, method="euclidean")
H.fit <-hclust(d, method="average")
nc_final<-7
groups<-cutree(H.fit, k=nc_final)
table(groups)
# groups
# 1   2   3   4   5   6   7 
# 5 177  22 209  35  12   2 
#
# Analyse each cluster separately. Skip cluster 7
# (not enough members/no males)
nc_final<-6
cat( "Indiv, equiGen, fullGen, maxGen, PCI, Inbreeding, cluster, Sex, mk\n", file=outfile2, append=TRUE )
for(cl in 1:nc_final) {
  gr<-unlist(attributes(groups[groups==cl]))
  gr<-as.character(gr)
  Nc<-length(gr)
  Summary<-summary(Pedig, keep.only=Pedig$Indiv %in% gr)
  Summary$cluster<-cl
  Summary$Sex<-Pedig$Sex[Pedig$Indiv %in% gr]
  #
  use1<-Pedig$Indiv %in% gr
  use1<-use1 & Summary$equiGen>=3
  cont1<-agecont(Pedig, use1, maxAge=8)
  Phen1<-Pedig[use1, ]
  #
  pKin1<-pedIBD(Pedig, keep.only=Phen1$Indiv)
  pKinatN1<-pedIBDatN(Pedig, thisBreed="SIA", keep.only=Phen1$Indiv, nGen=6)
  natNe<-attributes(pKinatN1)$nativeNe
  Phen1$Born<-1
  cand1<-candes(phen=Phen1, pKin=pKin1, pKinatN=pKinatN1, cont=NULL)
  #
  sex_tbl<-table(Phen1$Sex)
  Nm<-as.integer(sex_tbl[2])
  Nf<-as.integer(sex_tbl[1])
  Ne<-as.integer(4*Nm*Nf/(Nm+Nf))
  # Alternatively, calculate Neff according to Cervantes et al. (2011)
  # This does not work because of historic ingression
  id<-Phen1$Indiv
  g<-Summary[id, "equiGen"]
  N<-length(g)
  n<-(matrix(g,N,N, byrow=TRUE) + matrix(g,N,N, byrow=FALSE))/2
  deltaC<-1-(1-pKin1[id, id])^(1/n)
  Neff<-round(1/(2*mean(deltaC)), 1)
  ECG<-round(mean(Summary$equiGen), 1)
  # L is generation time
  L<-1/(4*cont1$male[1])+1/(4*cont1$female[1])
  #
  mk<-round(rowMeans(pKin1, na.rm=TRUE, dims=1), 3)
  avg_mk<-round(mean(mk), 2)
  F<-round(2*diag(pKin1)-1.00, 3)
  avg_F<-round(mean(F), 2)
  #
  ub.pKin<-cand1$mean$pKin + (1-cand1$mean$pKin)*(1/(2*Ne*L))
  ub.pKinatN<-cand1$mean$pKinatN + (1-cand1$mean$pKinatN)*(1/(2*Ne*L))
  lb.NC<-cand1$mean$NC
  # Optimization for two cases
  # -Minimize kinship
  # -Minimize kinship at native alleles and minimize influence of
  # migrants by setting the mean native contribution as lower boundary. 
  con<-list(ub.pKin=ub.pKin)
  Offspring<-opticont("min.pKin", cand1, con, solver="slsqp", trace=FALSE)
  con<-list(ub.pKin=ub.pKin, ub.pKinatN=ub.pKinatN, lb.NC=lb.NC)
  Offspring2<-opticont("min.pKinatN", cand1, con, solver="slsqp", trace=FALSE)
  rbind(cand1$mean, Offspring$mean, Offspring2$mean)
  avg_mkatN<-round(cand1$mean$pKinatN, 2)
  FGE<-round((1/(2*avg_mk)), 1)
  NGE<-round((1/(2*avg_mkatN)), 1)
  Noc<-round((1/(2*Offspring$mean$pKin)), 1)
  NocatN<-round((1/(2*Offspring2$mean$pKinatN)), 1)
  valid<-Offspring2$info$valid
  #
  result<-rbind( c( cl, Nc, ECG, Ne, Neff, natNe, avg_mk, avg_F, FGE, Noc, NGE, NocatN, valid ) )
  cat( result, file=outfile1, append=TRUE )
  cat("\n", file=outfile1, append=TRUE )
  Summary$mk<-mk
  write.table(Summary, file=outfile2, sep=",", row.names=FALSE, col.names=FALSE, append=TRUE, quote=FALSE)
}
cat("\n", file=outfile1, append=TRUE )
#
# Explore Model-based clustering
#
BIC<-mclustBIC(input)
summary(BIC)
# Best BIC values:
#             VEV,6       VVV,6      VEE,9
# BIC      4121.841 4116.017249 4102.83346
# BIC diff    0.000   -5.823366  -19.00716
modl<-Mclust(input, G=6, x=BIC)
summary(modl, parameters=TRUE)
# ----------------------------------------------------
#  Gaussian finite mixture model fitted by EM algorithm 
# ----------------------------------------------------
# Mclust VEV (ellipsoidal, equal shape) model with 6 components: 
# 
# log-likelihood   n df      BIC      ICL
#       2152.954 462 30 4121.841 3913.464
#
# Clustering table:
#   1   2   3   4   5   6 
#  39 112 127  50  62  72 
#
# Mixing probabilities:
#         1         2         3         4         5         6 
# 0.1061757 0.2437805 0.2388504 0.1242555 0.1487566 0.1381813 
# 
# Means:
#         [,1]       [,2]       [,3]      [,4]       [,5]       [,6]
# mk 0.0542495 0.05994105 0.09810249 0.1018381 0.07464336 0.07140390
# F  0.1906052 0.05696548 0.13610290 0.1823116 0.12389009 0.08551682
#
# This becomes Figure 5B
#
par(mfrow=c(1,1))
nclust<-c(1:9)
plot(nclust, BIC[, 2], type="n", xlim=c(0.0, 10.0), ylim=c(3000, 4200), xlab="Nr. of clusters", ylab="BIC", font=2, font.lab=2 )
lines(nclust, BIC[, 2], type="l", col="black", lwd=1.5 )
lines(nclust, BIC[, 5], type="l", col="black", lwd=1.5 )
lines(nclust, BIC[, 8], type="l", col="black", lwd=1.5 )
lines(nclust, BIC[, 10], type="l", col="black", lwd=1.5 )
lines(nclust, BIC[, 12], type="l", col="black", lwd=1.5 )
lines(nclust, BIC[, 14], type="l", col="black", lwd=1.5 )
lines(nclust, BIC[, 2], type="p", pch=17, col="black", lwd=1.5 )
lines(nclust, BIC[, 5], type="p", pch=5, col="black", lwd=1.5 )
lines(nclust, BIC[, 8], type="p", pch=8, col="black", lwd=1.5 )
lines(nclust, BIC[, 10], type="p", pch=10, col="black", lwd=1.5 )
lines(nclust, BIC[, 12], type="p", pch=12, col="black", lwd=1.5 )
lines(nclust, BIC[, 14], type="p", pch=16, col="black", lwd=1.5 )
# text(8.5, 2100, "B", cex=2.0, pos=4, col="black")
legend(8, 3700, legend=c("VVI", "EVI", "EVE", "VVE", "VEV","VVV"),pch=c(17, 5, 8, 10, 12, 16))
# print the overall labels
mtext('Nr. of clusters', side = 1, outer = TRUE, line = 1, font=2)
mtext('BIC', side = 2, outer = TRUE, line = 2, font=2)
#
# Treat clusters as separate sub-populations and calculate 
# intra-cluster mk and F
#
cat( "Indiv, equiGen, fullGen, maxGen, PCI, Inbreeding, cluster, Sex, mk\n", file=outfile4, append=TRUE )
nc_final<-modl$G
for(cl in 1:nc_final) {
  gr<-unlist(attributes(modl$classification[modl$classification==cl]))
  gr<-as.character(gr)
  Nc<-length(gr)
  Summary<-summary(Pedig, keep.only=Pedig$Indiv %in% gr)
  Summary$cluster<-cl
  Summary$Sex<-Pedig$Sex[Pedig$Indiv %in% gr]
  #
  use1<-Pedig$Indiv %in% gr
  use1<-use1 & Summary$equiGen>=3
  cont1<-agecont(Pedig, use1, maxAge=8)
  Phen1<-Pedig[use1, ]
  #
  pKin1<-pedIBD(Pedig, keep.only=Phen1$Indiv)
  pKinatN1<-pedIBDatN(Pedig, thisBreed="SIA", keep.only=Phen1$Indiv, nGen=6)
  natNe<-attributes(pKinatN1)$nativeNe
  Phen1$Born<-1
  cand1<-candes(phen=Phen1, pKin=pKin1, pKinatN=pKinatN1, cont=NULL)
  #
  sex_tbl<-table(Phen1$Sex)
  Nm<-as.integer(sex_tbl[2])
  Nf<-as.integer(sex_tbl[1])
  Ne<-as.integer(4*Nm*Nf/(Nm+Nf))
  # Alternatively, calculate Neff according to Cervantes et al. (2011)
  # This does not work because of historic ingression
  id<-Phen1$Indiv
  g<-Summary[id, "equiGen"]
  N<-length(g)
  n<-(matrix(g,N,N, byrow=TRUE) + matrix(g,N,N, byrow=FALSE))/2
  deltaC<-1-(1-pKin1[id, id])^(1/n)
  Neff<-round(1/(2*mean(deltaC)), 1)
  ECG<-round(mean(Summary$equiGen), 1)
  # L is generation time
  L<-1/(4*cont1$male[1])+1/(4*cont1$female[1])
  #
  mk<-round(rowMeans(pKin1, na.rm=TRUE, dims=1), 3)
  avg_mk<-round(mean(mk), 2)
  F<-round(2*diag(pKin1)-1.00, 3)
  avg_F<-round(mean(F), 2)
  #
  ub.pKin<-cand1$mean$pKin + (1-cand1$mean$pKin)*(1/(2*Ne*L))
  ub.pKinatN<-cand1$mean$pKinatN + (1-cand1$mean$pKinatN)*(1/(2*Ne*L))
  lb.NC<-cand1$mean$NC
  # Optimization for two cases
  # -Minimize kinship
  # -Minimize kinship at native alleles and minimize influence of
  # migrants by setting the mean native contribution as lower boundary. 
  con<-list(ub.pKin=ub.pKin)
  Offspring<-opticont("min.pKin", cand1, con, solver="slsqp", trace=FALSE)
  con<-list(ub.pKin=ub.pKin, ub.pKinatN=ub.pKinatN, lb.NC=lb.NC)
  Offspring2<-opticont("min.pKinatN", cand1, con, solver="slsqp", trace=FALSE)
  rbind(cand1$mean, Offspring$mean, Offspring2$mean)
  avg_mkatN<-round(cand1$mean$pKinatN, 2)
  FGE<-round((1/(2*avg_mk)), 1)
  NGE<-round((1/(2*avg_mkatN)), 1)
  Noc<-round((1/(2*Offspring$mean$pKin)), 1)
  NocatN<-round((1/(2*Offspring2$mean$pKinatN)), 1)
  valid<-Offspring2$info$valid
  #
  result<-rbind( c( cl, Nc, ECG, Ne, Neff, natNe, avg_mk, avg_F, FGE, Noc, NGE, NocatN, valid ) )
  cat( result, file=outfile3, append=TRUE )
  cat("\n", file=outfile3, append=TRUE )
  Summary$mk<-rowMeans(pKin1, na.rm=TRUE)
  write.table(Summary, file=outfile4, sep=",", row.names=FALSE, col.names=FALSE, append=TRUE, quote=FALSE)
}
cat("\n", file=outfile3, append=TRUE )
#
